# Supplementary material for: Crystal structure of 13-(E)-(2-amino­benzyl­idene)parthenolide
Source: Acta Crystallogr E Crystallogr Commun. 2018 Oct 9;74(Pt 11):1543–6. doi: 10.1107/S2056989018013622 (PMC6218918; doi:10.1107/S2056989018013622)
Supplement: Supplementary file 1 [file e-74-01543-sup1.cif]

##############################################################################
#                                                                            #
# This CIF contains the data in a paper accepted for publication in          #
# Acta Crystallographica Section E. It conforms to the requirements of       #
# Notes for Authors for Acta Crystallographica Section E, and has been       #
# peer reviewed under the auspices of the IUCr Commission on Journals.       #
#                                                                            #
# Full details of the Crystallographic Information File format               #
# are given in the paper "The Crystallographic Information File (CIF):       #
# a New Standard Archive File for Crystallography" by S. R. Hall, F. H.      #
# Allen and I. D. Brown [Acta Cryst. (1991), A47, 655-685].                  #
#                                                                            #
# The current version of the core CIF dictionary is obtainable from          #
# ftp://ftp.iucr.org/pub/cif_core.dic.                                       #
#                                                                            #
# Software is freely available for graphical display of the structure(s)     #
# in this CIF. For information consult the CIF software page                 #
# http://www.iucr.org/resources/cif/software.                                #
#                                                                            #
# This file may be used for bona fide research purposes within the           #
# scientific community so long as proper attribution is given to the journal # 
# article from which it was obtained.                                        #
#                                                                            #
##############################################################################
data_I
_database_code_depnum_ccdc_archive 'CCDC 1869537'
_audit_creation_method     SHELXL-2013
_chemical_name_systematic
;\
(1a<i>R</i>,4<i>E</i>,7a<i>S</i>,8<i>E</i>,10a<i>S</i>,10b<i>R</i>)-\
8-(2-Aminobenzylidene)-1a,5-dimethyl-2,3,6,7,7a,8,10a,10b-\
octahydrooxireno[2',3':9,10]cyclodeca[1,2-<i>b</i>]furan-9(1a<i>H</i>)-one
;
_chemical_name_common
;
13-(<i>E</i>)-(2-Aminobenzylidene)parthenolide
;
_chemical_formula_moiety     'C21 H25 N O3'
_chemical_formula_sum     'C21 H25 N O3'
_chemical_formula_iupac     'C21 H25 N O3'
_chemical_formula_weight     339.42
_chemical_melting_point     ?
_chemical_absolute_configuration     ?
_space_group_crystal_system     monoclinic
_space_group_name_H-M_alt     'P 21'
_space_group_name_Hall     'P 2yb'
loop_
    _space_group_symop_operation_xyz
    'x, y, z'
    '-x, y+1/2, -z'
_cell_length_a     11.6136(3)
_cell_length_b     6.24030(10)
_cell_length_c     12.6875(3)
_cell_angle_alpha     90
_cell_angle_beta     104.3850(10)
_cell_angle_gamma     90
_cell_volume     890.67(3)
_cell_formula_units_Z     2
_cell_measurement_reflns_used     9958
_cell_measurement_theta_min     3.93
_cell_measurement_theta_max     68.15
_cell_measurement_temperature     90.0(2)
_exptl_crystal_description     block
_exptl_crystal_colour     colourless
_exptl_crystal_size_max     0.160
_exptl_crystal_size_mid     0.120
_exptl_crystal_size_min     0.080
_exptl_crystal_density_diffrn     1.266
_exptl_crystal_density_meas     ?
_exptl_crystal_density_method     ?
_exptl_crystal_F_000     364
_exptl_absorpt_coefficient_mu     0.671
_exptl_absorpt_correction_type     multi-scan
_exptl_absorpt_process_details
;
(<i>SADABS</i>; Krause <i>et al.</i>, 2015)
;
_exptl_absorpt_correction_T_min     0.840
_exptl_absorpt_correction_T_max     0.942
_exptl_special_details
;
The crystal was mounted with polyisobutene oil on the tip of a fine glass
fibre, fastened in a copper mounting pin with electrical solder.  It was
placed directly into the cold stream of a liquid nitrogen based cryostat,
according to published methods (Hope, 1994; Parkin & Hope, 1998).
Diffraction data were collected with the crystal at 90K, which is standard
practice in this laboratory for the majority of flash-cooled crystals.
;
_diffrn_ambient_temperature     90.0(2)
_diffrn_source     'fine-focus rotating anode'
_diffrn_radiation_type     CuK\a
_diffrn_radiation_wavelength     1.54178
_diffrn_measurement_device_type     'Bruker X8 Proteum'
_diffrn_measurement_method     '\f and \w scans'
_diffrn_detector_area_resol_mean     5.6
_diffrn_reflns_number     24004
_diffrn_reflns_av_R_equivalents     0.0411
_diffrn_reflns_av_unetI/netI     0.0205
_diffrn_reflns_theta_min     3.596
_diffrn_reflns_theta_max     68.147
_diffrn_reflns_theta_full     67.679
_diffrn_measured_fraction_theta_max     0.995
_diffrn_measured_fraction_theta_full     0.997
_diffrn_reflns_limit_h_min     -13
_diffrn_reflns_limit_h_max     13
_diffrn_reflns_limit_k_min     -6
_diffrn_reflns_limit_k_max     7
_diffrn_reflns_limit_l_min     -15
_diffrn_reflns_limit_l_max     15
_refine_special_details
;
Refinement progress was checked using <i>Platon</i> (Spek, 2009) and by
an <i>R</i>-tensor (Parkin, 2000). The final model was further checked
with the IUCr utility <i>checkCIF</i>.
;
_reflns_number_total     2592
_reflns_number_gt     2559
_reflns_threshold_expression     'I > 2\s(I)'
_refine_ls_structure_factor_coef     Fsqd
_refine_ls_matrix_type     full
_refine_ls_R_factor_all     0.0322
_refine_ls_R_factor_gt     0.0318
_refine_ls_wR_factor_gt     0.0837
_refine_ls_wR_factor_ref     0.0842
_refine_ls_goodness_of_fit_ref     1.076
_refine_ls_restrained_S_all     1.076
_refine_ls_number_reflns     2592
_refine_ls_number_parameters     238
_refine_ls_number_restraints     2
_refine_ls_hydrogen_treatment     mixed
_refine_ls_weighting_scheme     calc
_refine_ls_weighting_details
              'w=1/[\s^2^(Fo^2^)+(0.0449P)^2^+0.1894P] where P=(Fo^2^+2Fc^2^)/3'
_atom_sites_solution_hydrogens     mixed
_atom_sites_solution_primary     direct
_atom_sites_solution_secondary     difmap
_refine_ls_shift/su_max     0.000
_refine_ls_shift/su_mean     0.000
_refine_diff_density_max     0.177
_refine_diff_density_min     -0.139
_refine_ls_extinction_method     none
_refine_ls_extinction_coef     .
_refine_ls_abs_structure_details
;
Flack <i>x</i> determined using 811 quotients
[(<i>I</i>^+^)-(<i>I</i>^-^)]/[(<i>I</i>^+^)+(<i>I</i>^-^)]
(Parsons <i>et al.</i>,  2013), as calculated by PLATON (Spek,
2009).
;
_refine_ls_abs_structure_Flack     0.07(7)
loop_
    _atom_type_symbol
    _atom_type_description
    _atom_type_scat_dispersion_real
    _atom_type_scat_dispersion_imag
    _atom_type_scat_source
    'C' 'C' 0.0181 0.0091
                         'International Tables Vol C Tables 4.2.6.8 and 6.1.1.4'
    'H' 'H' 0.0000 0.0000
                         'International Tables Vol C Tables 4.2.6.8 and 6.1.1.4'
    'N' 'N' 0.0311 0.0180
                         'International Tables Vol C Tables 4.2.6.8 and 6.1.1.4'
    'O' 'O' 0.0492 0.0322
                         'International Tables Vol C Tables 4.2.6.8 and 6.1.1.4'
_computing_data_collection
;
<i>APEX2</i> (Bruker, 2006)
;
_computing_cell_refinement
;
<i>SAINT</i> (Bruker, 2006)
;
_computing_data_reduction
;
<i>SAINT</i> (Bruker, 2006)
;
_computing_structure_solution
;
<i>SHELXS97</i> (Sheldrick, 2008)
;
_computing_structure_refinement
;
<i>SHELXL2013</i> (Sheldrick, 2015)
;
_computing_molecular_graphics
;
<i>XP</i> in SHELXTL (Sheldrick, 2008)
;
_computing_publication_material
;
<i>SHELX</i> (Sheldrick, 2008) and <i>CIFFIX</i> (Parkin, 2013)
;
loop_
    _atom_site_type_symbol
    _atom_site_label
    _atom_site_fract_x
    _atom_site_fract_y
    _atom_site_fract_z
    _atom_site_U_iso_or_equiv
    _atom_site_adp_type
    _atom_site_calc_flag
    _atom_site_occupancy
    _atom_site_disorder_assembly
    _atom_site_disorder_group
    O O1 0.15259(14) 0.2877(3) -0.01598(12) 0.0449(5) Uani d 1 . .
    O O2 0.37973(12) 0.4845(3) 0.01116(10) 0.0310(3) Uani d 1 . .
    O O3 0.57392(13) 0.4878(3) 0.08619(10) 0.0338(3) Uani d 1 . .
    C C1 0.0887(2) 0.3088(4) -0.34185(17) 0.0352(5) Uani d 1 . .
    H H1 0.1376 0.1884 -0.3456 0.042 Uiso calc 1 . .
    C C2 -0.0258(2) 0.2614(4) -0.31056(19) 0.0398(6) Uani d 1 . .
    H H2A -0.0672 0.1415 -0.3555 0.048 Uiso calc 1 . .
    H H2B -0.0781 0.3887 -0.3256 0.048 Uiso calc 1 . .
    C C3 -0.0032(2) 0.2016(5) -0.18904(19) 0.0408(6) Uani d 1 . .
    H H3A -0.0797 0.1974 -0.1680 0.049 Uiso calc 1 . .
    H H3B 0.0331 0.0573 -0.1769 0.049 Uiso calc 1 . .
    C C4 0.07850(19) 0.3630(4) -0.11934(17) 0.0353(5) Uani d 1 . .
    C C5 0.20641(18) 0.3246(4) -0.10509(17) 0.0328(5) Uani d 1 . .
    H H5 0.2251 0.1905 -0.1407 0.039 Uiso calc 1 . .
    C C6 0.29816(17) 0.4982(4) -0.09641(14) 0.0288(4) Uani d 1 . .
    H H6 0.2587 0.6418 -0.1064 0.035 Uiso calc 1 . .
    C C7 0.37413(16) 0.4677(4) -0.18048(14) 0.0262(4) Uani d 1 . .
    H H7 0.3626 0.3171 -0.2080 0.031 Uiso calc 1 . .
    C C8 0.34284(18) 0.6194(4) -0.28030(15) 0.0287(5) Uani d 1 . .
    H H8A 0.3081 0.7530 -0.2596 0.034 Uiso calc 1 . .
    H H8B 0.4167 0.6578 -0.3014 0.034 Uiso calc 1 . .
    C C9 0.25450(18) 0.5184(4) -0.37888(14) 0.0314(5) Uani d 1 . .
    H H9A 0.2521 0.6076 -0.4439 0.038 Uiso calc 1 . .
    H H9B 0.2840 0.3748 -0.3924 0.038 Uiso calc 1 . .
    C C10 0.12982(17) 0.4963(4) -0.36473(13) 0.0286(4) Uani d 1 . .
    C C11 0.49909(17) 0.4865(4) -0.11042(13) 0.0255(4) Uani d 1 . .
    C C12 0.49328(19) 0.4875(4) 0.00462(15) 0.0280(4) Uani d 1 . .
    C C13 0.60415(17) 0.5038(4) -0.13427(14) 0.0282(4) Uani d 1 . .
    H H13 0.6711 0.5207 -0.0742 0.034 Uiso calc 1 . .
    C C14 0.0631(2) 0.7032(4) -0.37465(19) 0.0395(6) Uani d 1 . .
    H H14A -0.0194 0.6752 -0.3727 0.059 Uiso calc 1 . .
    H H14B 0.0644 0.7725 -0.4436 0.059 Uiso calc 1 . .
    H H14C 0.1005 0.7976 -0.3141 0.059 Uiso calc 1 . .
    C C15 0.0281(2) 0.5807(5) -0.1117(2) 0.0436(6) Uani d 1 . .
    H H15A -0.0376 0.5705 -0.0762 0.065 Uiso calc 1 . .
    H H15B -0.0013 0.6402 -0.1850 0.065 Uiso calc 1 . .
    H H15C 0.0901 0.6745 -0.0690 0.065 Uiso calc 1 . .
    C C16 0.62889(16) 0.5001(4) -0.24275(14) 0.0279(4) Uani d 1 . .
    C C17 0.58739(18) 0.3343(4) -0.31796(15) 0.0301(4) Uani d 0.901(4) A 1
    N N1 0.52374(18) 0.1616(4) -0.29365(15) 0.0308(5) Uani d 0.901(4) A 1
    H H1N 0.524(3) 0.047(5) -0.334(2) 0.046 Uiso d 0.901(4) A 1
    H H2N 0.530(3) 0.136(6) -0.225(2) 0.046 Uiso d 0.901(4) A 1
    C C17' 0.58739(18) 0.3343(4) -0.31796(15) 0.0301(4) Uani d 0.099(4) A 2
    H H17' 0.5450 0.2160 -0.2992 0.036 Uiso calc 0.099(4) A 2
    C C18 0.61026(19) 0.3482(5) -0.42116(16) 0.0349(5) Uani d 1 . .
    H H18 0.5830 0.2377 -0.4728 0.042 Uiso calc 1 A 1
    C C19 0.67180(19) 0.5197(5) -0.44896(16) 0.0382(6) Uani d 1 . .
    H H19 0.6843 0.5279 -0.5201 0.046 Uiso calc 1 . .
    C C20 0.71561(19) 0.6804(4) -0.37407(18) 0.0372(5) Uani d 1 . .
    H H20 0.7588 0.7973 -0.3932 0.045 Uiso calc 1 A 1
    C C21 0.69556(18) 0.6680(4) -0.27111(17) 0.0315(5) Uani d 0.901(4) A 1
    H H21 0.7275 0.7751 -0.2188 0.038 Uiso calc 0.901(4) A 1
    C C21' 0.69556(18) 0.6680(4) -0.27111(17) 0.0315(5) Uani d 0.099(4) A 2
    N N1' 0.7329(16) 0.843(3) -0.2219(13) 0.0308(5) Uani d 0.099(4) A 2
    H H1N' 0.7209 0.8389 -0.1538 0.046 Uiso d 0.099(4) A 2
    H H2N' 0.8119 0.8571 -0.2175 0.046 Uiso d 0.099(4) A 2
loop_
    _atom_site_aniso_label
    _atom_site_aniso_U_11
    _atom_site_aniso_U_22
    _atom_site_aniso_U_33
    _atom_site_aniso_U_12
    _atom_site_aniso_U_13
    _atom_site_aniso_U_23
    O1 0.0318(8) 0.0637(13) 0.0419(8) 0.0018(9) 0.0144(6) 0.0236(8)
    O2 0.0381(7) 0.0293(8) 0.0295(6) 0.0003(8) 0.0160(5) 0.0015(7)
    O3 0.0452(8) 0.0288(8) 0.0258(6) -0.0091(8) 0.0060(6) -0.0006(7)
    C1 0.0382(12) 0.0304(13) 0.0368(10) 0.0021(11) 0.0093(9) -0.0045(9)
    C2 0.0356(12) 0.0331(14) 0.0491(12) -0.0049(10) 0.0075(9) 0.0010(10)
    C3 0.0324(11) 0.0388(15) 0.0542(13) 0.0006(11) 0.0162(9) 0.0129(11)
    C4 0.0310(11) 0.0456(15) 0.0331(10) 0.0096(11) 0.0154(8) 0.0133(10)
    C5 0.0325(10) 0.0298(12) 0.0401(10) 0.0067(10) 0.0166(8) 0.0112(10)
    C6 0.0311(10) 0.0266(11) 0.0314(9) 0.0056(10) 0.0130(7) 0.0072(9)
    C7 0.0269(9) 0.0251(11) 0.0279(8) 0.0011(9) 0.0096(7) 0.0014(8)
    C8 0.0277(10) 0.0315(12) 0.0282(9) 0.0012(9) 0.0094(7) 0.0052(8)
    C9 0.0381(11) 0.0335(13) 0.0246(8) 0.0022(10) 0.0114(7) -0.0011(9)
    C10 0.0314(10) 0.0319(12) 0.0205(8) 0.0005(11) 0.0029(7) -0.0023(9)
    C11 0.0320(10) 0.0204(10) 0.0251(8) 0.0004(9) 0.0090(7) -0.0003(8)
    C12 0.0389(10) 0.0178(10) 0.0287(8) -0.0027(10) 0.0110(7) 0.0005(9)
    C13 0.0277(9) 0.0281(11) 0.0276(8) 0.0002(10) 0.0048(7) -0.0002(9)
    C14 0.0334(11) 0.0383(15) 0.0446(12) 0.0063(11) 0.0058(9) 0.0133(11)
    C15 0.0393(12) 0.0528(17) 0.0417(12) 0.0142(12) 0.0161(9) -0.0052(11)
    C16 0.0221(8) 0.0335(12) 0.0285(8) 0.0047(10) 0.0071(7) 0.0024(9)
    C17 0.0266(9) 0.0338(12) 0.0314(9) 0.0032(10) 0.0103(7) -0.0003(9)
    N1 0.0382(11) 0.0292(12) 0.0270(9) -0.0012(9) 0.0122(7) -0.0032(8)
    C17' 0.0266(9) 0.0338(12) 0.0314(9) 0.0032(10) 0.0103(7) -0.0003(9)
    C18 0.0333(10) 0.0435(15) 0.0299(9) 0.0041(11) 0.0119(8) -0.0012(10)
    C19 0.0331(10) 0.0509(17) 0.0332(10) 0.0071(11) 0.0134(8) 0.0107(11)
    C20 0.0274(10) 0.0412(15) 0.0456(12) 0.0013(11) 0.0140(8) 0.0125(11)
    C21 0.0225(9) 0.0351(13) 0.0371(10) 0.0021(9) 0.0075(7) 0.0011(9)
    C21' 0.0225(9) 0.0351(13) 0.0371(10) 0.0021(9) 0.0075(7) 0.0011(9)
    N1' 0.0382(11) 0.0292(12) 0.0270(9) -0.0012(9) 0.0122(7) -0.0032(8)
_geom_special_details
;
 All esds (except the esd in the dihedral angle between two l.s. planes)
 are estimated using the full covariance matrix.  The cell esds are taken
 into account individually in the estimation of esds in distances, angles
 and torsion angles; correlations between esds in cell parameters are only
 used when they are defined by crystal symmetry.  An approximate (isotropic)
 treatment of cell esds is used for estimating esds involving l.s. planes.
;
loop_
    _geom_bond_atom_site_label_1
    _geom_bond_atom_site_label_2
    _geom_bond_site_symmetry_2
    _geom_bond_distance
    _geom_bond_publ_flag
    O1 C5 . 1.440(2) ?
    O1 C4 . 1.456(2) ?
    O2 C12 . 1.342(3) ?
    O2 C6 . 1.458(2) ?
    O3 C12 . 1.211(3) ?
    C1 C10 . 1.323(4) ?
    C1 C2 . 1.508(3) ?
    C1 H1 . 0.9500 ?
    C2 C3 . 1.544(3) ?
    C2 H2A . 0.9900 ?
    C2 H2B . 0.9900 ?
    C3 C4 . 1.510(4) ?
    C3 H3A . 0.9900 ?
    C3 H3B . 0.9900 ?
    C4 C5 . 1.471(3) ?
    C4 C15 . 1.492(4) ?
    C5 C6 . 1.504(3) ?
    C5 H5 . 1.0000 ?
    C6 C7 . 1.556(2) ?
    C6 H6 . 1.0000 ?
    C7 C11 . 1.506(3) ?
    C7 C8 . 1.550(3) ?
    C7 H7 . 1.0000 ?
    C8 C9 . 1.541(3) ?
    C8 H8A . 0.9900 ?
    C8 H8B . 0.9900 ?
    C9 C10 . 1.509(3) ?
    C9 H9A . 0.9900 ?
    C9 H9B . 0.9900 ?
    C10 C14 . 1.496(3) ?
    C11 C13 . 1.332(3) ?
    C11 C12 . 1.478(2) ?
    C13 C16 . 1.474(2) ?
    C13 H13 . 0.9500 ?
    C14 H14A . 0.9800 ?
    C14 H14B . 0.9800 ?
    C14 H14C . 0.9800 ?
    C15 H15A . 0.9800 ?
    C15 H15B . 0.9800 ?
    C15 H15C . 0.9800 ?
    C16 C21 . 1.402(3) ?
    C16 C17 . 1.409(3) ?
    C17 N1 . 1.384(3) ?
    C17 C18 . 1.402(3) ?
    N1 H1N . 0.88(3) ?
    N1 H2N . 0.87(3) ?
    C18 C19 . 1.381(4) ?
    C18 H18 . 0.9500 ?
    C19 C20 . 1.388(4) ?
    C19 H19 . 0.9500 ?
    C20 C21 . 1.385(3) ?
    C20 H20 . 0.9500 ?
    C21 H21 . 0.9500 ?
    N1' H1N' . 0.9100 ?
    N1' H2N' . 0.9100 ?
loop_
    _geom_angle_atom_site_label_1
    _geom_angle_atom_site_label_2
    _geom_angle_atom_site_label_3
    _geom_angle_site_symmetry_1
    _geom_angle_site_symmetry_3
    _geom_angle
    _geom_angle_publ_flag
    C5 O1 C4 . . 61.05(13) ?
    C12 O2 C6 . . 111.18(13) ?
    C10 C1 C2 . . 128.4(2) ?
    C10 C1 H1 . . 115.8 ?
    C2 C1 H1 . . 115.8 ?
    C1 C2 C3 . . 111.59(19) ?
    C1 C2 H2A . . 109.3 ?
    C3 C2 H2A . . 109.3 ?
    C1 C2 H2B . . 109.3 ?
    C3 C2 H2B . . 109.3 ?
    H2A C2 H2B . . 108.0 ?
    C4 C3 C2 . . 110.5(2) ?
    C4 C3 H3A . . 109.6 ?
    C2 C3 H3A . . 109.6 ?
    C4 C3 H3B . . 109.6 ?
    C2 C3 H3B . . 109.6 ?
    H3A C3 H3B . . 108.1 ?
    O1 C4 C5 . . 58.93(13) ?
    O1 C4 C15 . . 112.9(2) ?
    C5 C4 C15 . . 122.7(2) ?
    O1 C4 C3 . . 117.2(2) ?
    C5 C4 C3 . . 115.6(2) ?
    C15 C4 C3 . . 116.50(19) ?
    O1 C5 C4 . . 60.02(12) ?
    O1 C5 C6 . . 119.7(2) ?
    C4 C5 C6 . . 124.6(2) ?
    O1 C5 H5 . . 114.0 ?
    C4 C5 H5 . . 114.0 ?
    C6 C5 H5 . . 114.0 ?
    O2 C6 C5 . . 108.06(16) ?
    O2 C6 C7 . . 106.71(15) ?
    C5 C6 C7 . . 111.96(18) ?
    O2 C6 H6 . . 110.0 ?
    C5 C6 H6 . . 110.0 ?
    C7 C6 H6 . . 110.0 ?
    C11 C7 C8 . . 115.51(17) ?
    C11 C7 C6 . . 102.31(14) ?
    C8 C7 C6 . . 115.32(17) ?
    C11 C7 H7 . . 107.7 ?
    C8 C7 H7 . . 107.7 ?
    C6 C7 H7 . . 107.7 ?
    C9 C8 C7 . . 112.77(18) ?
    C9 C8 H8A . . 109.0 ?
    C7 C8 H8A . . 109.0 ?
    C9 C8 H8B . . 109.0 ?
    C7 C8 H8B . . 109.0 ?
    H8A C8 H8B . . 107.8 ?
    C10 C9 C8 . . 113.94(16) ?
    C10 C9 H9A . . 108.8 ?
    C8 C9 H9A . . 108.8 ?
    C10 C9 H9B . . 108.8 ?
    C8 C9 H9B . . 108.8 ?
    H9A C9 H9B . . 107.7 ?
    C1 C10 C14 . . 125.06(19) ?
    C1 C10 C9 . . 121.1(2) ?
    C14 C10 C9 . . 113.8(2) ?
    C13 C11 C12 . . 119.54(17) ?
    C13 C11 C7 . . 132.42(16) ?
    C12 C11 C7 . . 108.03(16) ?
    O3 C12 O2 . . 120.69(17) ?
    O3 C12 C11 . . 128.95(19) ?
    O2 C12 C11 . . 110.35(16) ?
    C11 C13 C16 . . 127.78(17) ?
    C11 C13 H13 . . 116.1 ?
    C16 C13 H13 . . 116.1 ?
    C10 C14 H14A . . 109.5 ?
    C10 C14 H14B . . 109.5 ?
    H14A C14 H14B . . 109.5 ?
    C10 C14 H14C . . 109.5 ?
    H14A C14 H14C . . 109.5 ?
    H14B C14 H14C . . 109.5 ?
    C4 C15 H15A . . 109.5 ?
    C4 C15 H15B . . 109.5 ?
    H15A C15 H15B . . 109.5 ?
    C4 C15 H15C . . 109.5 ?
    H15A C15 H15C . . 109.5 ?
    H15B C15 H15C . . 109.5 ?
    C21 C16 C17 . . 119.53(17) ?
    C21 C16 C13 . . 118.4(2) ?
    C17 C16 C13 . . 122.1(2) ?
    N1 C17 C18 . . 119.5(2) ?
    N1 C17 C16 . . 122.18(18) ?
    C18 C17 C16 . . 118.4(2) ?
    C17 N1 H1N . . 115(2) ?
    C17 N1 H2N . . 117(2) ?
    H1N N1 H2N . . 115(3) ?
    C19 C18 C17 . . 121.1(2) ?
    C19 C18 H18 . . 119.4 ?
    C17 C18 H18 . . 119.4 ?
    C18 C19 C20 . . 120.67(19) ?
    C18 C19 H19 . . 119.7 ?
    C20 C19 H19 . . 119.7 ?
    C21 C20 C19 . . 119.1(2) ?
    C21 C20 H20 . . 120.4 ?
    C19 C20 H20 . . 120.4 ?
    C20 C21 C16 . . 121.1(2) ?
    C20 C21 H21 . . 119.4 ?
    C16 C21 H21 . . 119.4 ?
    H1N' N1' H2N' . . 109.5 ?
loop_
    _geom_torsion_atom_site_label_1
    _geom_torsion_atom_site_label_2
    _geom_torsion_atom_site_label_3
    _geom_torsion_atom_site_label_4
    _geom_torsion_site_symmetry_1
    _geom_torsion_site_symmetry_2
    _geom_torsion_site_symmetry_3
    _geom_torsion_site_symmetry_4
    _geom_torsion
    _geom_torsion_publ_flag
    C10 C1 C2 C3 . . . . -107.8(3) ?
    C1 C2 C3 C4 . . . . 49.0(3) ?
    C5 O1 C4 C15 . . . . -115.5(2) ?
    C5 O1 C4 C3 . . . . 104.9(2) ?
    C2 C3 C4 O1 . . . . -151.63(19) ?
    C2 C3 C4 C5 . . . . -85.0(2) ?
    C2 C3 C4 C15 . . . . 70.2(2) ?
    C4 O1 C5 C6 . . . . 115.1(3) ?
    C15 C4 C5 O1 . . . . 98.8(2) ?
    C3 C4 C5 O1 . . . . -107.7(2) ?
    O1 C4 C5 C6 . . . . -107.3(2) ?
    C15 C4 C5 C6 . . . . -8.5(3) ?
    C3 C4 C5 C6 . . . . 145.1(2) ?
    C12 O2 C6 C5 . . . . 131.12(19) ?
    C12 O2 C6 C7 . . . . 10.6(3) ?
    O1 C5 C6 O2 . . . . 44.4(3) ?
    C4 C5 C6 O2 . . . . 116.6(2) ?
    O1 C5 C6 C7 . . . . 161.60(18) ?
    C4 C5 C6 C7 . . . . -126.2(2) ?
    O2 C6 C7 C11 . . . . -11.8(2) ?
    C5 C6 C7 C11 . . . . -129.85(19) ?
    O2 C6 C7 C8 . . . . -138.03(19) ?
    C5 C6 C7 C8 . . . . 103.9(2) ?
    C11 C7 C8 C9 . . . . 146.42(18) ?
    C6 C7 C8 C9 . . . . -94.4(2) ?
    C7 C8 C9 C10 . . . . 71.1(2) ?
    C2 C1 C10 C14 . . . . -6.3(4) ?
    C2 C1 C10 C9 . . . . 171.1(2) ?
    C8 C9 C10 C1 . . . . -103.1(2) ?
    C8 C9 C10 C14 . . . . 74.6(2) ?
    C8 C7 C11 C13 . . . . -43.4(4) ?
    C6 C7 C11 C13 . . . . -169.5(3) ?
    C8 C7 C11 C12 . . . . 135.47(19) ?
    C6 C7 C11 C12 . . . . 9.4(2) ?
    C6 O2 C12 O3 . . . . 176.5(2) ?
    C6 O2 C12 C11 . . . . -4.5(3) ?
    C13 C11 C12 O3 . . . . -5.6(4) ?
    C7 C11 C12 O3 . . . . 175.3(2) ?
    C13 C11 C12 O2 . . . . 175.4(2) ?
    C7 C11 C12 O2 . . . . -3.6(3) ?
    C12 C11 C13 C16 . . . . 178.2(2) ?
    C7 C11 C13 C16 . . . . -3.0(4) ?
    C11 C13 C16 C21 . . . . 127.5(3) ?
    C11 C13 C16 C17 . . . . -52.3(3) ?
    C21 C16 C17 N1 . . . . 178.3(2) ?
    C13 C16 C17 N1 . . . . -1.9(3) ?
    C21 C16 C17 C18 . . . . -2.7(3) ?
    C13 C16 C17 C18 . . . . 177.11(19) ?
    N1 C17 C18 C19 . . . . 179.0(2) ?
    C16 C17 C18 C19 . . . . -0.1(3) ?
    C17 C18 C19 C20 . . . . 1.8(3) ?
    C18 C19 C20 C21 . . . . -0.8(3) ?
    C19 C20 C21 C16 . . . . -2.0(3) ?
    C17 C16 C21 C20 . . . . 3.8(3) ?
    C13 C16 C21 C20 . . . . -176.0(2) ?
loop_
    _geom_hbond_atom_site_label_D
    _geom_hbond_atom_site_label_H
    _geom_hbond_atom_site_label_A
    _geom_hbond_site_symmetry_A
    _geom_hbond_distance_DH
    _geom_hbond_distance_HA
    _geom_hbond_distance_DA
    _geom_hbond_angle_DHA
    C5 H5 O3 2_645 1.00 2.59 3.268(3) 125
    C7 H7 O3 2_645 1.00 2.57 3.226(3) 123
    C15 H15A O1 2_555 0.98 2.40 3.223(3) 141
_shelx_space_group_comment
;
The symmetry employed for this shelxl refinement is uniquely defined
by the following loop, which should always be used as a source of
symmetry information in preference to the above space-group names.
They are only intended as comments.
;
_shelx_estimated_absorpt_T_min     0.900
_shelx_estimated_absorpt_T_max     0.948
_shelxl_version_number         .2013
_iucr_refine_instructions_details
;
TITL x13430 in P2(1)
CELL  1.54178  11.6136   6.2403  12.6875   90.000  104.385   90.000
ZERR     2.00   0.0003   0.0001   0.0003    0.000    0.001    0.000
LATT -1
SYMM -X, 1/2+Y, -Z
SFAC C H N O
UNIT 42 50 2 6
TEMP -183.000
SIZE 0.16 0.12 0.08
REM COLR colourless
SHEL 999 0.83
L.S. 10
BOND $H
CONF
HTAB
ACTA
LIST 4
FMAP 2
PLAN 10
REM EXTI    0.002061, SU = 0.00120: not significant.
WGHT    0.044900    0.189400
FVAR       1.37712   0.90094
O1    4    0.152593    0.287739   -0.015976    11.00000    0.03178    0.06371 =
         0.04189    0.02356    0.01438    0.00179
O2    4    0.379726    0.484456    0.011162    11.00000    0.03812    0.02927 =
         0.02953    0.00148    0.01601    0.00025
O3    4    0.573923    0.487799    0.086195    11.00000    0.04521    0.02883 =
         0.02578   -0.00064    0.00601   -0.00909
C1    1    0.088721    0.308792   -0.341848    11.00000    0.03817    0.03041 =
         0.03685   -0.00447    0.00926    0.00209
AFIX  43
H1    2    0.137635    0.188441   -0.345610    11.00000   -1.20000
AFIX   0
C2    1   -0.025761    0.261352   -0.310556    11.00000    0.03562    0.03308 =
         0.04907    0.00103    0.00748   -0.00490
AFIX  23
H2A   2   -0.067191    0.141488   -0.355524    11.00000   -1.20000
H2B   2   -0.078090    0.388743   -0.325615    11.00000   -1.20000
AFIX   0
C3    1   -0.003173    0.201571   -0.189041    11.00000    0.03241    0.03880 =
         0.05418    0.01292    0.01618    0.00059
AFIX  23
H3A   2   -0.079701    0.197427   -0.167971    11.00000   -1.20000
H3B   2    0.033133    0.057265   -0.176946    11.00000   -1.20000
AFIX   0
C4    1    0.078496    0.363001   -0.119337    11.00000    0.03100    0.04562 =
         0.03311    0.01326    0.01535    0.00958
C5    1    0.206409    0.324601   -0.105094    11.00000    0.03252    0.02983 =
         0.04008    0.01115    0.01660    0.00667
AFIX  13
H5    2    0.225068    0.190529   -0.140726    11.00000   -1.20000
AFIX   0
C6    1    0.298163    0.498168   -0.096409    11.00000    0.03114    0.02663 =
         0.03145    0.00721    0.01303    0.00565
AFIX  13
H6    2    0.258727    0.641768   -0.106432    11.00000   -1.20000
AFIX   0
C7    1    0.374132    0.467694   -0.180479    11.00000    0.02695    0.02508 =
         0.02792    0.00141    0.00962    0.00112
AFIX  13
H7    2    0.362610    0.317075   -0.207996    11.00000   -1.20000
AFIX   0
C8    1    0.342836    0.619383   -0.280303    11.00000    0.02767    0.03151 =
         0.02819    0.00516    0.00945    0.00116
AFIX  23
H8A   2    0.308056    0.753025   -0.259629    11.00000   -1.20000
H8B   2    0.416723    0.657824   -0.301439    11.00000   -1.20000
AFIX   0
C9    1    0.254504    0.518426   -0.378879    11.00000    0.03806    0.03352 =
         0.02462   -0.00106    0.01135    0.00225
AFIX  23
H9A   2    0.252115    0.607615   -0.443918    11.00000   -1.20000
H9B   2    0.284030    0.374777   -0.392447    11.00000   -1.20000
AFIX   0
C10   1    0.129824    0.496255   -0.364726    11.00000    0.03140    0.03191 =
         0.02047   -0.00228    0.00290    0.00052
C11   1    0.499091    0.486450   -0.110420    11.00000    0.03196    0.02040 =
         0.02508   -0.00032    0.00901    0.00044
C12   1    0.493281    0.487532    0.004621    11.00000    0.03893    0.01784 =
         0.02873    0.00048    0.01099   -0.00270
C13   1    0.604146    0.503844   -0.134275    11.00000    0.02774    0.02815 =
         0.02761   -0.00017    0.00483    0.00018
AFIX  43
H13   2    0.671121    0.520675   -0.074194    11.00000   -1.20000
AFIX   0
C14   1    0.063055    0.703242   -0.374647    11.00000    0.03338    0.03829 =
         0.04465    0.01333    0.00579    0.00627
AFIX 137
H14A  2   -0.019430    0.675216   -0.372733    11.00000   -1.50000
H14B  2    0.064386    0.772538   -0.443649    11.00000   -1.50000
H14C  2    0.100461    0.797596   -0.314058    11.00000   -1.50000
AFIX   0
C15   1    0.028120    0.580723   -0.111726    11.00000    0.03933    0.05283 =
         0.04170   -0.00516    0.01612    0.01421
AFIX 137
H15A  2   -0.037553    0.570539   -0.076158    11.00000   -1.50000
H15B  2   -0.001306    0.640172   -0.184980    11.00000   -1.50000
H15C  2    0.090126    0.674479   -0.069040    11.00000   -1.50000
AFIX   0
C16   1    0.628894    0.500097   -0.242747    11.00000    0.02206    0.03352 =
         0.02851    0.00243    0.00708    0.00466
EADP N1 N1'
EXYZ C17 C17'
EADP C17 C17'
SADI 0.020 N1 H1n N1 H2n
PART 1
C17   1    0.587389    0.334317   -0.317958    21.00000    0.02665    0.03376 =
         0.03139   -0.00032    0.01032    0.00316
N1    3    0.523735    0.161639   -0.293646    21.00000    0.03822    0.02919 =
         0.02703   -0.00317    0.01220   -0.00119
H1N   2    0.524334    0.047305   -0.333892    21.00000   -1.50000
H2N   2    0.529673    0.136056   -0.224847    21.00000   -1.50000
PART 2
C17'  1    0.587389    0.334317   -0.317958   -21.00000    0.02665    0.03376 =
         0.03139   -0.00032    0.01032    0.00316
AFIX  43
H17'  2    0.544951    0.216043   -0.299207   -21.00000   -1.20000
AFIX   0
PART 0
C18   1    0.610263    0.348202   -0.421160    11.00000    0.03332    0.04347 =
         0.02995   -0.00124    0.01192    0.00410
AFIX  43
H18   2    0.582957    0.237717   -0.472838    11.00000   -1.20000
AFIX   0
C19   1    0.671803    0.519726   -0.448963    11.00000    0.03315    0.05085 =
         0.03324    0.01068    0.01338    0.00708
AFIX  43
H19   2    0.684295    0.527860   -0.520068    11.00000   -1.20000
AFIX   0
C20   1    0.715610    0.680421   -0.374074    11.00000    0.02740    0.04124 =
         0.04563    0.01252    0.01397    0.00132
AFIX  43
H20   2    0.758757    0.797319   -0.393196    11.00000   -1.20000
AFIX   0
EXYZ C21 C21'
EADP c21 C21'
PARt 1
C21   1    0.695563    0.668017   -0.271107    21.00000    0.02246    0.03512 =
         0.03706    0.00115    0.00750    0.00215
AFIX  43
H21   2    0.727532    0.775120   -0.218803    21.00000   -1.20000
AFIX   0
PART 2
C21'  1    0.695563    0.668017   -0.271107   -21.00000    0.02246    0.03512 =
         0.03706    0.00115    0.00750    0.00215
N1'   3    0.732900    0.842548   -0.221935   -21.00000    0.03822    0.02919 =
         0.02703   -0.00317    0.01220   -0.00119
AFIX   3
H1N'  2    0.720910    0.838867   -0.153753   -21.00000   -1.50000
H2N'  2    0.811935    0.857148   -0.217455   -21.00000   -1.50000
PARt 0
AFIX   0
HKLF 4
REM  x13430 in P2(1)
REM R1 =  0.0318 for    2559 Fo > 4sig(Fo)  and  0.0322 for all    2592 data
REM    238 parameters refined using      2 restraints
END
WGHT      0.0447      0.1902
REM Instructions for potential hydrogen bonds
EQIV $1 -x+1, y-1/2, -z
HTAB C5 O3_$1
HTAB C7 O3_$1
HTAB C7 N1
EQIV $2 -x, y+1/2, -z
HTAB C15 O1_$2
HTAB N1 O3_$1
EQIV $3 -x+1, y+1/2, -z
HTAB N1' O1_$3
HTAB N1' O2_$3
REM Highest difference peak  0.177,  deepest hole -0.139,  1-sigma level  0.030
Q1    1   0.1461  0.4193  0.0154  11.00000  0.05    0.18
Q2    1   0.0817  0.6892 -0.0983  11.00000  0.05    0.16
Q3    1   0.3347  0.4807 -0.1417  11.00000  0.05    0.15
Q4    1   0.5552  0.3951 -0.1219  11.00000  0.05    0.14
Q5    1   0.4995  0.4888 -0.0603  11.00000  0.05    0.14
Q6    1   0.6060  0.5041 -0.1935  11.00000  0.05    0.14
Q7    1   0.6999  0.5260 -0.2553  11.00000  0.05    0.13
Q8    1   0.6263  0.6355 -0.2609  11.00000  0.05    0.13
Q9    1   0.0776  0.4903 -0.0949  11.00000  0.05    0.13
Q10   1   0.5511  0.6019 -0.1200  11.00000  0.05    0.12
;
data_global
_journal_data_validation_number     ?
_journal_date_recd_electronic     2018-09-12
_journal_date_accepted     2018-09-24
_journal_name_full     'Acta Crystallographica, Section E'
_journal_year     2018
_journal_volume     74
_journal_issue     11
_journal_page_first     1543
_journal_page_last     1546
_journal_paper_category     GO
_journal_paper_doi     10.1107/S2056989018013622
_journal_coeditor_code     SJ5564
_publ_contact_author_name
;
Dr P.A. Crooks
;
_publ_contact_author_address
;
Dept. of Pharm. Sciences
College of Pharmacy
University of Arkansas for Medical Sciences
Little Rock, AR 72205
USA
;
_publ_contact_author_email     'pacrooks@uams.edu'
_publ_contact_author_fax     '501 686 6057'
_publ_contact_author_phone     '501 686 6495'
_publ_section_title
;
Crystal structure of 13-(<i>E</i>)-(2-aminobenzylidene)parthenolide
;
_publ_section_title_footnote     .
loop_
    _publ_author_name
    _publ_author_footnote
    _publ_author_address
    'Bommagani, Shobanbabu' .
;
Dept. of Pharm. Sciences
College of Pharmacy
University of Arkansas for Medical Sciences
Little Rock, AR 72205
USA
;
    'Penthala, Narsihma  R.' .
;
Dept. of Pharm. Sciences
College of Pharmacy
University of Arkansas for Medical Sciences
Little Rock, AR 72205
USA
;
    'Parkin, Sean' .
;
Dept. of Chemistry
University of Kentucky
Lexington KY 40506
USA
;
    'Crooks, Peter A.' .
;
Dept. of Pharm. Sciences
College of Pharmacy
University of Arkansas for Medical Sciences
Little Rock, AR 72205
USA
;
_publ_section_synopsis
;
The title molecule is composed of fused ten-, five- (lactone), and
three-membered (epoxide) rings. The lactone ring shows a flattened
envelope-type conformation and bears a 2-aminobenzylidene substituent that is
disordered over two conformations. The ten-membered ring has an approximate
chair--chair conformation.  There are no conventional hydrogen bonds, but
there are a number of weaker C---H...O-type interactions.
;
