# Supplementary material for: Crystal structure of 13-(E)-(2-amino­benzyl­idene)parthenolide
Source: Acta Crystallogr E Crystallogr Commun. 2018 Oct 9;74(Pt 11):1543–6. doi: 10.1107/S2056989018013622 (PMC6218918; doi:10.1107/S2056989018013622)
Supplement: Supplementary file 2 [file e-74-01543-Isup2.hkl]

#
# h,k,l, Fc-squared, Fo-squared, sigma(Fo-squared), status flag
#
data_I
_shelx_title ' x13430 in P2(1)'
_shelx_refln_list_code          4
_shelx_F_calc_maximum       70.63
_exptl_crystal_F_000       364.00
_reflns_d_resolution_high  0.8306

loop_
 _space_group_symop_operation_xyz
 'x, y, z'
 '-x, y+1/2, -z'

_cell_length_a    11.6136
_cell_length_b     6.2403
_cell_length_c    12.6875
_cell_angle_alpha  90.000
_cell_angle_beta  104.385
_cell_angle_gamma  90.000

_shelx_F_squared_multiplier     1.000

loop_
 _refln_index_h
 _refln_index_k
 _refln_index_l
 _refln_F_squared_calc
 _refln_F_squared_meas
 _refln_F_squared_sigma
 _refln_observed_status
  12  -3   0          2.60          1.53         0.53 o
   0  -2   0        808.89        882.51        36.76 o
   1  -2   0       4988.88       4911.52       352.75 o
   2  -2   0          5.62          7.16         0.26 o
   3  -2   0        545.89        554.27         7.48 o
   4  -2   0       1074.90       1029.28        60.69 o
  11  -2   0         14.96         13.44         1.37 o
  12  -2   0          9.40          9.86         1.16 o
  13  -2   0         11.42         12.97         1.05 o
   1  -1   0       1238.58       1281.21        23.16 o
   2  -1   0       2208.53       2267.69        35.75 o
   3  -1   0       1321.55       1321.15        17.67 o
   4  -1   0        188.99        194.11         3.78 o
   5  -1   0        337.52        311.95         6.56 o
  10  -1   0         85.66         80.40         5.06 o
  11  -1   0          8.43          7.65         1.16 o
  12  -1   0          0.91          0.26         0.34 o
  13  -1   0         35.32         35.81         2.11 o
   1   0   0       1143.78       1134.04        20.91 o
   2   0   0       1423.55       1380.96        16.72 o
   3   0   0       2408.38       2403.05        24.10 o
   4   0   0        169.22        195.07         2.13 o
   5   0   0          1.10          2.25         0.16 o
   6   0   0          5.89          3.83         0.32 o
   7   0   0          2.49          4.67         0.67 o
   8   0   0        162.03        156.62         8.41 o
   9   0   0        241.62        221.10         7.80 o
  10   0   0        130.60        119.93         3.97 o
  11   0   0         15.28         14.47         0.86 o
  12   0   0          0.59          0.45         0.21 o
  13   0   0         20.45         16.06         0.48 o
   1   1   0       1240.05       1207.24        12.00 o
   2   1   0       2214.04       2215.22        24.74 o
   3   1   0       1321.05       1370.32        14.47 o
   4   1   0        188.30        200.36         2.16 o
   5   1   0        333.70        325.80         4.33 o
   6   1   0        226.04        216.41         3.69 o
   7   1   0          8.45          8.64         0.39 o
   8   1   0         61.45         63.06         1.06 o
   9   1   0        257.81        241.59         3.87 o
  10   1   0         84.95         81.10         1.69 o
  11   1   0          8.20          7.83         0.37 o
  12   1   0          0.81          0.83         0.18 o
  13   1   0         35.35         39.13         0.81 o
   0   2   0        814.32        851.30        12.65 o
   1   2   0       4984.10       4790.68        89.38 o
   2   2   0          5.85          6.88         0.15 o
   3   2   0        549.48        576.98         5.11 o
   4   2   0       1073.17       1175.98        16.00 o
   5   2   0        208.53        216.31         3.09 o
   6   2   0        312.12        318.20         4.41 o
   7   2   0        110.43        110.47         1.23 o
   8   2   0        257.47        251.37         2.86 o
   9   2   0         53.16         53.35         0.84 o
  10   2   0         25.60         25.24         0.46 o
  11   2   0         15.05         15.69         0.36 o
  12   2   0          9.42          9.59         0.28 o
  13   2   0         11.45         13.18         0.50 o
   1   3   0         41.81         35.21         0.56 o
   2   3   0        194.07        205.20         3.02 o
   3   3   0        347.39        365.55         4.98 o
   4   3   0         92.13         95.87         1.39 o
   5   3   0         39.47         43.94         0.44 o
   6   3   0         78.68         79.70         0.75 o
   7   3   0         90.81         84.21         0.82 o
   8   3   0        212.41        203.09         2.37 o
   9   3   0         11.60         14.17         0.51 o
  10   3   0          2.19          2.44         0.18 o
  11   3   0        104.42        104.82         1.59 o
  12   3   0          2.55          1.65         0.15 o
   0   4   0       1038.15        965.19        13.40 o
   1   4   0        285.49        278.41         2.57 o
   2   4   0         77.50         74.99         1.24 o
   3   4   0         22.17         18.98         0.23 o
   4   4   0         69.44         65.83         0.62 o
   5   4   0         61.46         60.49         0.68 o
   6   4   0         37.14         40.10         0.50 o
   7   4   0          9.48          8.77         0.21 o
   8   4   0        140.56        146.91         1.87 o
   9   4   0         55.44         60.35         0.98 o
  10   4   0         12.30         10.81         0.27 o
  11   4   0         10.32         10.05         0.26 o
   1   5   0         10.31          8.81         0.19 o
   2   5   0        343.70        333.82         3.53 o
   3   5   0         67.15         66.15         0.89 o
   4   5   0         44.03         41.21         0.64 o
   5   5   0         77.54         77.56         1.37 o
   6   5   0          8.00          6.51         0.25 o
   7   5   0         12.72         11.37         0.32 o
   8   5   0         11.83         11.02         0.26 o
   9   5   0         28.42         26.67         0.58 o
  10   5   0         36.63         33.11         0.76 o
   0   6   0        970.45        966.11        12.84 o
   1   6   0        352.79        359.96         4.28 o
   2   6   0          2.25          3.62         0.37 o
   3   6   0         21.93         24.61         0.54 o
   4   6   0         40.52         49.59         0.73 o
   5   6   0         10.34         10.31         0.25 o
   6   6   0         20.05         21.17         0.49 o
   7   6   0         17.05         18.80         0.39 o
   8   6   0         20.25         19.16         1.04 o
   1   7   0         42.17         41.50         0.85 o
   2   7   0          9.94          9.59         0.24 o
   3   7   0         28.98         29.79         0.64 o
   4   7   0         34.76         34.06         0.80 o
  11  -3   1          0.84          0.69         0.63 o
  12  -3   1         11.83          8.59         0.79 o
 -13  -2   1          9.32          9.54         0.90 o
 -12  -2   1         29.46         30.21         2.11 o
  -4  -2   1          9.97         12.71         1.11 o
  -3  -2   1        525.83        510.45         7.85 o
  -2  -2   1       2490.52       2449.74        36.39 o
  -1  -2   1       2662.63       2596.63        53.61 o
   0  -2   1       1899.27       1895.74        58.24 o
   1  -2   1        775.82        794.98         9.94 o
   2  -2   1        780.96        785.16         9.38 o
   3  -2   1        212.53        216.39         3.23 o
   4  -2   1         24.82         21.04         2.16 o
  10  -2   1        317.38        335.12        20.20 o
  11  -2   1         42.31         45.40         3.01 o
  12  -2   1          3.85          3.37         0.63 o
 -13  -1   1          3.05          1.29         0.32 o
 -12  -1   1         33.60         32.36         1.67 o
 -11  -1   1         42.55         45.03         3.01 o
 -10  -1   1         18.01         18.51         1.79 o
  -7  -1   1          9.58         12.71         1.16 o
  -6  -1   1        187.23        177.68         8.30 o
  -5  -1   1        457.01        472.28         9.13 o
  -4  -1   1        219.79        236.13         2.85 o
  -3  -1   1       1074.04       1049.04        13.65 o
  -2  -1   1       3733.56       3190.03        94.45 o
  -1  -1   1       1167.16       1211.91        14.56 o
   1  -1   1       1039.55       1073.71        13.07 o
   2  -1   1        890.45        907.67        10.52 o
   3  -1   1       2200.44       2113.21        26.02 o
   4  -1   1       1518.75       1515.64        18.38 o
   5  -1   1        505.09        498.08         8.81 o
   6  -1   1        194.97        170.65         6.78 o
   8  -1   1         85.33         72.87         4.59 o
   9  -1   1         43.86         44.41         2.16 o
  10  -1   1        117.05        113.41         7.01 o
  11  -1   1         82.00         87.78         5.48 o
  12  -1   1         58.71         60.05         1.86 o
  13  -1   1          5.70          5.91         0.53 o
 -13   0   1         41.00         46.67         1.10 o
 -12   0   1         17.67         21.71         1.02 o
 -11   0   1        100.11        102.10         3.92 o
 -10   0   1         15.75         12.83         0.68 o
  -9   0   1         50.15         48.28         1.33 o
  -8   0   1        322.16        349.46        19.83 o
  -6   0   1        115.77        123.46         2.04 o
  -5   0   1        520.86        548.45         5.96 o
  -4   0   1        173.84        209.16         2.33 o
  -3   0   1        693.42        704.30         8.31 o
  -2   0   1        348.20        362.11         4.22 o
  -1   0   1       1387.58       1211.55        18.72 o
   0   0   1       1401.61       1326.45        38.43 o
   1   0   1         15.41         19.89         0.30 o
   3   0   1        289.26        264.32         2.69 o
   4   0   1         70.01         69.91         0.83 o
   5   0   1        250.76        227.61         2.60 o
   6   0   1        216.81        209.72         5.67 o
   7   0   1         41.16         42.48         1.64 o
   8   0   1         23.46         25.19         1.02 o
   9   0   1         68.13         65.18         2.16 o
  10   0   1         60.08         55.85         2.11 o
  11   0   1        117.45        122.88         3.09 o
  12   0   1          9.96         10.36         0.39 o
  13   0   1          2.03          2.44         0.27 o
 -13   1   1          3.05          1.60         0.14 o
 -12   1   1         33.83         37.89         0.85 o
 -11   1   1         42.21         43.33         1.27 o
 -10   1   1         18.61         17.93         0.49 o
  -9   1   1         70.94         71.52         1.32 o
  -8   1   1        160.18        151.25         2.37 o
  -7   1   1          9.19         10.77         0.66 o
  -6   1   1        185.04        193.63         3.28 o
  -5   1   1        462.26        488.12         5.01 o
  -4   1   1        221.07        245.63         2.43 o
  -3   1   1       1073.92       1071.54        10.32 o
  -2   1   1       3732.11       3202.10        65.63 o
  -1   1   1       1162.42       1150.62         9.76 o
   1   1   1       1043.81       1027.09         8.66 o
   2   1   1        891.36        874.01         8.70 o
   3   1   1       2199.74       2170.64        20.85 o
   4   1   1       1515.36       1534.37        15.49 o
   5   1   1        504.15        518.31         6.72 o
   6   1   1        193.19        191.55         3.43 o
   7   1   1        181.50        171.48         2.62 o
   8   1   1         84.74         82.31         1.34 o
   9   1   1         44.61         46.03         0.90 o
  10   1   1        116.37        122.28         2.42 o
  11   1   1         81.98         82.58         1.65 o
  12   1   1         58.31         63.05         1.34 o
  13   1   1          5.66          5.89         0.23 o
 -13   2   1          9.41         10.03         0.26 o
 -12   2   1         29.45         32.46         0.59 o
 -11   2   1         47.33         50.77         0.87 o
 -10   2   1         50.28         50.56         0.91 o
  -9   2   1        308.59        311.78         5.50 o
  -8   2   1         70.20         59.80         0.79 o
  -7   2   1        172.12        178.03         2.23 o
  -6   2   1        220.64        230.87         3.59 o
  -5   2   1        223.85        213.86         3.04 o
  -4   2   1          9.96         13.34         0.32 o
  -3   2   1        525.32        518.35         5.25 o
  -2   2   1       2494.02       2467.43        21.98 o
  -1   2   1       2660.05       2605.43        30.05 o
   0   2   1       1903.00       1913.63        21.30 o
   1   2   1        775.45        784.32         6.39 o
   2   2   1        780.80        782.45         6.75 o
   3   2   1        215.00        221.55         2.18 o
   4   2   1         25.23         26.69         0.48 o
   5   2   1        225.26        216.95         3.10 o
   6   2   1        472.73        438.03         5.53 o
   7   2   1          5.27          5.18         0.15 o
   8   2   1        231.24        222.56         2.47 o
   9   2   1         90.46         82.44         1.38 o
  10   2   1        317.78        333.20         5.92 o
  11   2   1         42.15         45.54         0.83 o
  12   2   1          3.78          3.34         0.28 o
 -12   3   1         13.70         14.13         0.30 o
 -11   3   1         20.96         19.34         0.35 o
 -10   3   1         48.60         50.85         0.78 o
  -9   3   1         50.86         52.50         0.75 o
  -8   3   1        131.37        130.42         1.78 o
  -7   3   1        165.73        159.67         1.51 o
  -6   3   1        261.29        250.62         2.11 o
  -5   3   1         87.99         85.18         0.78 o
  -4   3   1        467.95        460.16         5.86 o
  -3   3   1        220.05        235.91         3.14 o
  -2   3   1        192.89        193.29         2.78 o
  -1   3   1        489.71        514.01         6.69 o
   0   3   1         71.21         71.03         1.11 o
   1   3   1         62.76         72.30         1.14 o
   2   3   1        194.85        188.36         2.37 o
   3   3   1         53.74         70.47         1.15 o
   4   3   1        161.74        181.33         2.54 o
   5   3   1         87.75         83.62         0.79 o
   6   3   1        131.03        129.73         1.20 o
   7   3   1         84.37         83.74         0.86 o
   8   3   1        710.48        737.45         9.11 o
   9   3   1         39.99         39.12         0.73 o
  10   3   1         35.43         35.68         0.59 o
  11   3   1          0.71          0.76         0.11 o
  12   3   1         11.91         10.11         0.28 o
 -11   4   1         18.34         17.98         0.36 o
 -10   4   1         61.81         61.51         1.00 o
  -9   4   1         39.02         40.75         0.64 o
  -8   4   1          9.99         10.96         0.26 o
  -7   4   1         18.91         13.61         0.26 o
  -6   4   1        318.65        316.63         3.68 o
  -5   4   1         22.81         17.84         0.24 o
  -4   4   1          4.37          4.77         0.14 o
  -3   4   1          3.87          4.62         0.10 o
  -2   4   1        154.79        155.67         1.42 o
  -1   4   1        912.12        883.19         8.25 o
   0   4   1        337.35        320.26         2.95 o
   1   4   1        764.78        737.69         6.55 o
   2   4   1         88.15         81.68         0.73 o
   3   4   1        126.36        107.54         0.96 o
   4   4   1        186.66        185.11         1.76 o
   5   4   1         81.71         76.04         0.83 o
   6   4   1         80.84         76.56         1.16 o
   7   4   1         48.17         55.91         1.06 o
   8   4   1        135.42        140.14         1.78 o
   9   4   1        128.05        131.85         2.12 o
  10   4   1         56.36         53.69         0.96 o
  11   4   1         10.10          9.88         0.26 o
 -10   5   1         15.43         17.72         0.40 o
  -9   5   1         50.76         60.19         1.02 o
  -8   5   1         14.52         14.07         0.27 o
  -7   5   1          4.48          4.84         0.27 o
  -6   5   1         38.48         41.49         0.87 o
  -5   5   1        149.94        158.17         2.01 o
  -4   5   1         20.51         21.08         0.31 o
  -3   5   1         50.01         40.80         0.58 o
  -2   5   1        123.06        114.35         1.13 o
  -1   5   1         10.10         12.38         0.24 o
   0   5   1        168.26        169.60         1.43 o
   1   5   1         62.68         61.66         0.59 o
   2   5   1         18.80         18.17         0.34 o
   3   5   1        136.90        137.26         1.63 o
   4   5   1         39.09         41.00         0.52 o
   5   5   1         17.32         17.82         0.30 o
   6   5   1         74.40         72.94         1.09 o
   7   5   1         45.82         46.64         0.76 o
   8   5   1          1.21          1.48         0.14 o
   9   5   1         65.34         64.98         1.11 o
  -8   6   1         12.81          9.56         0.27 o
  -7   6   1         14.22         21.03         0.42 o
  -6   6   1          4.13          3.74         0.16 o
  -5   6   1         32.02         37.33         0.59 o
  -4   6   1          3.24          2.85         0.19 o
  -3   6   1          9.45          8.25         0.24 o
  -2   6   1         43.55         48.68         0.76 o
  -1   6   1        157.64        154.36         1.66 o
   0   6   1        100.58        103.04         1.11 o
   1   6   1         87.41         89.11         1.24 o
   2   6   1        203.65        216.20         2.48 o
   3   6   1         16.87         16.17         0.40 o
   4   6   1          5.87          4.64         0.16 o
   5   6   1         32.13         29.98         0.49 o
   6   6   1          5.32          4.23         0.16 o
   7   6   1         18.08         17.59         0.36 o
  -5   7   1          4.15          6.84         0.73 o
  -4   7   1         32.89         33.33         0.59 o
  -3   7   1         15.16         17.84         0.43 o
  -2   7   1         28.28         29.93         0.55 o
  -1   7   1          5.41          5.67         0.22 o
   0   7   1         49.34         46.75         1.05 o
   1   7   1         35.58         37.02         1.05 o
   2   7   1         16.74         17.24         0.51 o
   3   7   1         15.06         13.55         0.37 o
   4   7   1         48.70         58.09         2.18 o
  -2  -3   2        206.42        176.18         5.66 o
   1  -3   2         83.30         81.02         2.69 o
  11  -3   2         21.42         23.94         1.74 o
 -13  -2   2         10.90          9.96         0.95 o
  -4  -2   2        173.22        177.53        10.97 o
  -3  -2   2        227.62        242.98         4.37 o
  -2  -2   2        538.94        581.54         7.12 o
  -1  -2   2        443.77        470.95         5.98 o
   0  -2   2       1714.25       1739.39        21.21 o
   1  -2   2        680.21        650.39         7.97 o
   2  -2   2        150.61        162.44         2.14 o
   3  -2   2        792.50        727.35        16.81 o
   4  -2   2        824.31        755.33        44.92 o
   9  -2   2         28.79         24.04         1.95 o
  10  -2   2         49.11         48.66         3.27 o
  11  -2   2         58.10         60.21         3.80 o
  12  -2   2         31.69         34.96         2.27 o
 -13  -1   2         21.17         19.31         0.93 o
 -12  -1   2         40.63         41.65         2.79 o
 -10  -1   2          4.93          2.90         0.90 o
  -6  -1   2        483.93        494.76        15.70 o
  -5  -1   2        138.65        138.81         3.99 o
  -4  -1   2         89.61         87.47         1.29 o
  -3  -1   2        235.35        223.12         2.86 o
  -2  -1   2        568.25        616.30         7.18 o
  -1  -1   2        660.01        668.26         8.38 o
   0  -1   2        182.97        178.19         2.87 o
   1  -1   2        120.67        131.83         2.36 o
   2  -1   2       1029.94       1039.87        11.97 o
   3  -1   2         56.04         55.37         0.77 o
   4  -1   2        463.53        476.81         7.74 o
   5  -1   2          4.01          3.38         0.32 o
   6  -1   2         29.43         24.29         1.36 o
   7  -1   2        177.86        145.41         8.86 o
   8  -1   2         55.42         51.46         3.37 o
   9  -1   2        120.89        101.34         6.33 o
  11  -1   2         46.36         55.99         3.59 o
  12  -1   2          2.24          1.65         0.20 o
 -13   0   2          2.21          1.45         0.18 o
 -12   0   2          0.94          1.12         0.26 o
 -11   0   2        251.32        240.02         8.70 o
 -10   0   2         20.01         19.35         0.81 o
  -9   0   2          0.25          0.54         0.32 o
  -8   0   2         90.02         90.36         2.98 o
  -7   0   2        200.82        215.75        11.39 o
  -6   0   2         18.31         21.52         0.61 o
  -5   0   2        173.34        183.16         2.09 o
  -4   0   2         14.57         14.79         0.29 o
  -3   0   2       1358.30       1421.71        14.99 o
  -2   0   2        472.36        501.38         5.89 o
  -1   0   2       1579.10       1477.28        17.05 o
   0   0   2        112.79        118.52         1.28 o
   1   0   2        365.75        385.89         4.05 o
   2   0   2       1988.35       2070.02        21.44 o
   3   0   2        585.38        612.29         6.16 o
   4   0   2        210.26        182.55         2.01 o
   5   0   2        159.47        145.47         2.15 o
   6   0   2          6.05          6.79         0.49 o
   7   0   2        210.69        198.98         4.98 o
   8   0   2         36.34         33.36         0.89 o
   9   0   2        166.54        161.25         4.69 o
  10   0   2          0.52          0.33         0.33 o
  11   0   2          2.46          2.13         0.22 o
  12   0   2         15.57         16.60         0.60 o
 -13   1   2         21.13         22.15         0.46 o
 -12   1   2         41.02         44.46         0.88 o
 -11   1   2         48.45         48.85         1.11 o
 -10   1   2          4.97          3.04         0.28 o
  -9   1   2        117.12        110.78         1.77 o
  -8   1   2        119.71        117.31         2.10 o
  -7   1   2        553.14        604.57         9.86 o
  -6   1   2        482.89        531.18         8.28 o
  -5   1   2        136.58        132.88         2.27 o
  -4   1   2         88.71         87.97         0.96 o
  -3   1   2        234.62        225.51         2.34 o
  -2   1   2        567.32        601.17         5.95 o
  -1   1   2        654.85        641.79         5.59 o
   0   1   2        184.99        175.61         1.59 o
   1   1   2        121.14        119.98         1.63 o
   2   1   2       1028.40       1030.79        10.15 o
   3   1   2         55.65         53.63         0.59 o
   4   1   2        463.61        479.99         4.81 o
   5   1   2          4.23          3.58         0.26 o
   6   1   2         29.83         33.02         1.12 o
   7   1   2        177.71        163.53         2.73 o
   8   1   2         55.90         51.78         0.83 o
   9   1   2        121.11        120.77         2.00 o
  10   1   2        154.52        162.32         2.92 o
  11   1   2         46.38         46.37         1.31 o
  12   1   2          2.18          2.22         0.26 o
 -13   2   2         10.91         11.36         0.27 o
 -12   2   2         12.51         13.03         0.28 o
 -11   2   2         13.23         13.40         0.31 o
 -10   2   2         90.17         88.58         1.31 o
  -9   2   2        126.48        122.06         1.64 o
  -8   2   2         27.01         27.77         0.41 o
  -7   2   2        120.14        122.73         1.37 o
  -6   2   2         27.69         34.68         0.69 o
  -5   2   2        143.75        151.13         2.54 o
  -4   2   2        172.33        184.07         2.55 o
  -3   2   2        228.64        244.53         2.44 o
  -2   2   2        536.70        571.64         5.15 o
  -1   2   2        438.75        450.95         3.80 o
   0   2   2       1716.71       1705.54        15.72 o
   1   2   2        680.19        637.66         5.21 o
   2   2   2        150.59        153.64         1.98 o
   3   2   2        789.07        787.14         9.63 o
   4   2   2        822.20        888.69        13.23 o
   5   2   2         41.49         41.63         0.96 o
   6   2   2        537.08        506.16         4.92 o
   7   2   2        121.82        113.94         1.22 o
   8   2   2         50.93         45.55         0.62 o
   9   2   2         28.76         32.39         0.60 o
  10   2   2         49.08         52.42         0.94 o
  11   2   2         58.25         62.81         1.09 o
  12   2   2         31.74         35.38         0.77 o
 -12   3   2          3.10          3.31         0.16 o
 -11   3   2         36.82         36.67         0.58 o
 -10   3   2          2.72          2.60         0.16 o
  -9   3   2         13.28         13.41         0.32 o
  -8   3   2         45.03         42.36         0.50 o
  -7   3   2         56.87         61.23         0.59 o
  -6   3   2        121.35        118.80         1.04 o
  -5   3   2         43.11         48.35         1.13 o
  -4   3   2          2.32          1.77         0.17 o
  -3   3   2        874.60        913.23        11.09 o
  -2   3   2        204.06        190.64         3.43 o
  -1   3   2        155.75        176.80         2.46 o
   0   3   2        157.88        141.57         2.49 o
   1   3   2         83.34         89.42         1.01 o
   2   3   2        335.78        344.95         4.03 o
   3   3   2        145.06        158.55         2.22 o
   4   3   2         40.74         38.64         0.39 o
   5   3   2         20.64         23.93         0.27 o
   6   3   2         35.20         33.64         0.37 o
   7   3   2         38.84         34.56         0.47 o
   8   3   2        127.83        138.33         1.74 o
   9   3   2        341.36        365.39         5.41 o
  10   3   2        328.34        342.87         5.02 o
  11   3   2         21.87         25.65         0.49 o
 -11   4   2         11.27          9.54         0.22 o
 -10   4   2         34.53         40.14         0.65 o
  -9   4   2          2.44          2.66         0.15 o
  -8   4   2         11.28          9.52         0.24 o
  -7   4   2        102.14        105.00         1.39 o
  -6   4   2        100.09         98.62         1.12 o
  -5   4   2         26.74         25.88         0.41 o
  -4   4   2         33.50         36.74         0.53 o
  -3   4   2         22.50         20.21         0.24 o
  -2   4   2        164.67        164.05         1.48 o
  -1   4   2        129.87        128.55         1.20 o
   0   4   2        307.53        261.24         2.27 o
   1   4   2        406.51        410.09         3.59 o
   2   4   2         55.02         52.36         0.49 o
   3   4   2        116.77        108.72         1.03 o
   4   4   2          0.60          1.18         0.12 o
   5   4   2        103.20        105.27         1.18 o
   6   4   2        259.71        261.35         3.27 o
   7   4   2        130.83        131.48         1.77 o
   8   4   2          8.78          9.30         0.25 o
   9   4   2          0.53          0.94         0.12 o
  10   4   2         39.33         37.80         0.82 o
 -10   5   2          1.86          1.83         0.16 o
  -9   5   2         17.12         17.70         0.36 o
  -8   5   2         81.87         78.88         1.16 o
  -7   5   2         41.03         43.75         0.63 o
  -6   5   2        123.07        116.61         1.44 o
  -5   5   2         35.66         41.36         0.60 o
  -4   5   2          4.41          7.39         0.20 o
  -3   5   2         27.42         23.17         0.32 o
  -2   5   2        106.40        106.25         1.08 o
  -1   5   2         55.38         50.78         0.52 o
   0   5   2         73.17         64.41         0.67 o
   1   5   2        424.53        418.61         4.17 o
   2   5   2          1.00          1.75         0.11 o
   3   5   2         22.41         24.78         0.52 o
   4   5   2         51.94         50.18         0.63 o
   5   5   2         46.19         47.75         0.62 o
   6   5   2         20.34         20.77         0.43 o
   7   5   2         31.80         35.94         0.53 o
   8   5   2          1.11          0.61         0.11 o
   9   5   2         35.89         34.33         0.72 o
  -8   6   2          4.55          5.98         0.28 o
  -7   6   2         29.87         28.87         0.51 o
  -6   6   2         23.08         24.23         0.46 o
  -5   6   2          1.51          1.71         0.16 o
  -4   6   2         43.33         41.85         0.57 o
  -3   6   2         19.10         17.01         0.30 o
  -2   6   2         89.34         91.21         1.10 o
  -1   6   2         25.17         28.40         0.71 o
   0   6   2          2.70          1.62         0.12 o
   1   6   2          8.64         10.20         0.25 o
   2   6   2         35.96         35.39         0.50 o
   3   6   2         25.68         23.38         0.39 o
   4   6   2          0.18          0.58         0.11 o
   5   6   2         15.17         16.54         0.34 o
   6   6   2         11.77         13.83         0.32 o
   7   6   2         10.19         11.43         0.38 o
  -5   7   2         18.63         21.22         0.80 o
  -4   7   2         20.89         20.22         0.46 o
  -3   7   2          6.76          8.29         0.25 o
  -2   7   2          7.29          7.55         0.24 o
  -1   7   2          3.76          4.40         0.22 o
   0   7   2         17.63         20.15         0.41 o
   1   7   2          9.82         11.69         0.44 o
   2   7   2         34.85         34.64         0.67 o
   3   7   2          5.67          5.89         0.22 o
   4   7   2         83.46         75.65         1.75 o
  10  -4   3          4.55          2.85         0.53 o
   9  -3   3         19.31         17.08         1.48 o
  10  -3   3          9.80         12.97         1.27 o
  11  -3   3         93.43         96.17         5.85 o
  -4  -2   3        226.67        236.63        14.50 o
  -3  -2   3         45.32         48.50         0.94 o
  -2  -2   3         90.86         93.20         1.26 o
  -1  -2   3        169.53        173.72         2.34 o
   0  -2   3        404.64        386.12         5.03 o
   1  -2   3        267.32        288.31         3.70 o
   2  -2   3        358.53        366.08         6.60 o
   3  -2   3         78.66         75.95         2.23 o
   4  -2   3         12.88         16.31         1.24 o
   7  -2   3        115.83         97.91         6.06 o
   8  -2   3        143.65        152.79         9.33 o
   9  -2   3         47.35         44.24         3.01 o
  10  -2   3          7.22          4.17         0.74 o
  11  -2   3         36.91         37.12         2.43 o
 -13  -1   3         14.95         14.40         0.76 o
  -6  -1   3        175.69        173.46         9.12 o
  -5  -1   3       1065.68       1061.02        17.18 o
  -4  -1   3        737.06        760.66         9.28 o
  -3  -1   3        365.48        341.92         3.98 o
  -2  -1   3        266.12        245.39         3.01 o
  -1  -1   3       1564.81       1593.08        18.67 o
   0  -1   3       1210.77       1203.25        15.30 o
   1  -1   3        144.45        174.41         2.66 o
   2  -1   3       1218.49       1228.62        13.59 o
   3  -1   3        220.22        240.45         3.09 o
   4  -1   3        801.16        855.43        24.37 o
   5  -1   3        189.73        207.61         6.46 o
   6  -1   3        155.32        142.14         5.70 o
   7  -1   3         11.22         12.48         0.83 o
   8  -1   3         80.00         73.86         3.90 o
   9  -1   3         92.04         97.73         3.91 o
  10  -1   3         46.54         44.88         1.90 o
  11  -1   3         11.69         11.53         0.49 o
  12  -1   3         17.68         19.20         0.81 o
 -13   0   3          3.12          1.39         0.27 o
 -12   0   3          1.14          1.95         0.26 o
 -11   0   3         40.97         42.47         2.98 o
 -10   0   3         46.14         33.49         1.83 o
  -9   0   3         48.97         39.87         1.24 o
  -8   0   3          0.50          0.09         0.30 o
  -7   0   3          1.85          3.33         1.48 o
  -6   0   3         62.31         60.17         1.50 o
  -5   0   3       2840.96       2801.63        29.13 o
  -4   0   3        100.60        120.90         1.31 o
  -3   0   3       1316.21       1383.64        13.96 o
  -2   0   3        744.32        785.35         8.75 o
  -1   0   3       1126.66       1149.53        11.35 o
   0   0   3       2362.38       2447.19        26.87 o
   1   0   3        941.43        978.21        10.32 o
   2   0   3        922.57        861.45         8.65 o
   3   0   3        216.65        234.24         2.57 o
   4   0   3         95.82         85.84         1.09 o
   5   0   3         57.73         68.63         1.77 o
   6   0   3         74.75         69.97         1.86 o
   7   0   3        101.13         88.84         2.03 o
   8   0   3         26.08         25.65         0.77 o
   9   0   3         52.86         56.98         1.80 o
  10   0   3         10.33          9.00         0.49 o
  11   0   3          3.39          2.57         0.21 o
  12   0   3          0.35          0.24         0.15 o
 -13   1   3         14.92         15.08         0.60 o
 -12   1   3          9.26          7.98         0.30 o
 -11   1   3         31.63         32.89         0.78 o
 -10   1   3         22.84         25.63         0.61 o
  -9   1   3          9.38          8.69         0.38 o
  -8   1   3         10.24          8.60         0.35 o
  -7   1   3         75.78         80.87         1.48 o
  -6   1   3        178.18        180.59         2.79 o
  -5   1   3       1066.54       1086.72        13.37 o
  -4   1   3        735.52        758.72         7.37 o
  -3   1   3        367.32        348.21         3.17 o
  -2   1   3        263.33        239.98         2.50 o
  -1   1   3       1573.80       1587.54        17.69 o
   0   1   3       1211.99       1207.02        12.94 o
   1   1   3        144.53        175.25         1.70 o
   2   1   3       1219.10       1236.94        11.45 o
   3   1   3        221.72        234.32         3.33 o
   4   1   3        803.07        858.39        11.31 o
   5   1   3        188.72        190.96         3.22 o
   6   1   3        155.07        140.49         2.27 o
   7   1   3         11.19         13.86         0.34 o
   8   1   3         79.78         79.80         1.36 o
   9   1   3         92.63         94.22         1.72 o
  10   1   3         46.02         48.82         1.08 o
  11   1   3         11.45         13.48         0.37 o
  12   1   3         17.89         20.01         0.50 o
 -13   2   3          4.48          2.69         0.23 o
 -12   2   3         24.67         25.41         0.45 o
 -11   2   3         11.37         11.71         0.32 o
 -10   2   3          0.07         -0.15         0.15 o
  -9   2   3         73.96         72.10         0.95 o
  -8   2   3         74.27         76.00         0.90 o
  -7   2   3        109.88        100.50         1.35 o
  -6   2   3         63.97         69.11         1.14 o
  -5   2   3        246.78        264.52         3.90 o
  -4   2   3        225.45        239.68         3.18 o
  -3   2   3         45.10         49.14         0.58 o
  -2   2   3         90.23         90.36         0.82 o
  -1   2   3        170.46        169.74         1.60 o
   0   2   3        404.05        386.54         3.61 o
   1   2   3        268.96        283.20         2.89 o
   2   2   3        359.65        381.83         3.86 o
   3   2   3         79.92         87.54         2.08 o
   4   2   3         12.29         12.66         0.37 o
   5   2   3         72.35         67.38         0.80 o
   6   2   3         47.71         46.94         0.61 o
   7   2   3        116.43        108.83         1.18 o
   8   2   3        144.20        152.72         2.11 o
   9   2   3         46.71         49.36         0.85 o
  10   2   3          6.78         10.29         0.54 o
  11   2   3         36.81         41.48         0.73 o
  12   2   3         45.40         42.92         1.06 o
 -12   3   3         15.04         16.04         0.48 o
 -11   3   3         45.18         47.22         0.81 o
 -10   3   3         31.56         30.66         0.46 o
  -9   3   3          3.53          3.21         0.28 o
  -8   3   3         56.39         59.08         0.74 o
  -7   3   3         10.44         12.35         0.23 o
  -6   3   3        243.79        229.48         2.10 o
  -5   3   3        224.06        225.18         2.05 o
  -4   3   3         19.27         22.62         0.47 o
  -3   3   3         68.91         68.60         1.30 o
  -2   3   3        816.25        794.80         9.16 o
  -1   3   3        273.13        264.71         3.03 o
   0   3   3        100.77        101.46         1.22 o
   1   3   3        282.04        304.14         4.28 o
   2   3   3          8.37         10.80         0.33 o
   3   3   3         19.99         20.88         0.30 o
   4   3   3         32.88         34.71         0.36 o
   5   3   3        311.86        285.88         2.46 o
   6   3   3         88.58         83.91         0.83 o
   7   3   3        162.03        156.12         1.74 o
   8   3   3         39.82         36.60         0.56 o
   9   3   3         19.52         18.51         0.36 o
  10   3   3          9.87         10.15         0.33 o
  11   3   3         93.65         91.98         2.91 o
 -11   4   3          2.82          2.99         0.24 o
 -10   4   3         17.84         23.38         0.53 o
  -9   4   3         32.54         32.38         0.47 o
  -8   4   3          6.59          5.67         0.18 o
  -7   4   3         30.99         27.58         0.36 o
  -6   4   3         24.75         26.23         0.50 o
  -5   4   3         15.85         17.44         0.22 o
  -4   4   3         31.80         29.55         0.38 o
  -3   4   3        112.18        108.46         1.01 o
  -2   4   3         80.93         88.68         0.84 o
  -1   4   3         38.14         41.04         0.41 o
   0   4   3         24.33         20.03         0.24 o
   1   4   3        391.11        364.83         3.65 o
   2   4   3         65.36         67.11         0.68 o
   3   4   3         46.11         42.95         0.69 o
   4   4   3         53.29         58.25         0.67 o
   5   4   3         55.42         52.37         0.72 o
   6   4   3          9.13          6.77         0.20 o
   7   4   3          8.82          6.33         0.30 o
   8   4   3         61.64         65.41         0.97 o
   9   4   3         15.71         13.31         0.28 o
  10   4   3          4.42          2.20         0.14 o
 -10   5   3          2.73          2.79         0.17 o
  -9   5   3         11.99         12.08         0.26 o
  -8   5   3          0.00          0.12         0.12 o
  -7   5   3         31.14         31.61         0.47 o
  -6   5   3         34.40         38.09         0.63 o
  -5   5   3         97.39        101.45         1.47 o
  -4   5   3         20.46         17.17         0.28 o
  -3   5   3         75.27         67.82         0.96 o
  -2   5   3          8.47          8.88         0.20 o
  -1   5   3         68.44         66.92         1.08 o
   0   5   3        141.29        141.16         1.73 o
   1   5   3         14.50         14.18         0.49 o
   2   5   3         90.85         82.80         1.06 o
   3   5   3        237.70        244.76         3.06 o
   4   5   3        100.77         96.71         1.21 o
   5   5   3         53.68         53.04         0.69 o
   6   5   3         23.36         25.57         0.42 o
   7   5   3          7.64          6.91         0.20 o
   8   5   3         11.57         10.57         0.32 o
  -8   6   3         27.08         26.97         0.56 o
  -7   6   3          0.09         -0.08         0.12 o
  -6   6   3         28.87         32.69         0.57 o
  -5   6   3         44.38         41.19         0.62 o
  -4   6   3          6.85          6.06         0.21 o
  -3   6   3          9.21         10.00         0.26 o
  -2   6   3         32.11         32.16         0.48 o
  -1   6   3         98.24        103.71         1.30 o
   0   6   3         49.53         47.30         0.65 o
   1   6   3         15.95         16.18         0.39 o
   2   6   3          6.57          6.19         0.21 o
   3   6   3         22.30         19.00         0.36 o
   4   6   3         27.12         30.76         0.53 o
   5   6   3          3.63          4.04         0.18 o
   6   6   3         29.27         29.20         0.61 o
   7   6   3          6.57          6.87         0.57 o
  -4   7   3         31.43         28.71         0.67 o
  -3   7   3          7.67         10.12         0.28 o
  -2   7   3         32.36         35.18         0.91 o
  -1   7   3          4.90          4.11         0.19 o
   0   7   3         10.20          9.41         0.41 o
   1   7   3         12.93         12.89         0.44 o
   2   7   3         11.04         11.82         0.30 o
   3   7   3         17.70         13.88         0.44 o
   8  -4   4         27.64         25.89         1.95 o
   9  -4   4         51.31         51.78         3.32 o
   1  -3   4         54.04         62.27         3.43 o
   7  -3   4          4.14          2.11         0.63 o
   8  -3   4         43.01         47.72         3.11 o
   9  -3   4         39.10         38.59         2.64 o
  10  -3   4          0.04          0.58         0.47 o
 -13  -2   4          4.89          6.43         1.05 o
  -4  -2   4        161.41        162.51         6.89 o
  -3  -2   4        139.94        145.39         4.43 o
  -2  -2   4        329.16        321.89         6.61 o
  -1  -2   4         77.65         76.86         1.51 o
   0  -2   4        120.42        128.98         2.73 o
   1  -2   4        150.25        147.75         3.77 o
   2  -2   4        118.86        110.65         3.16 o
   3  -2   4        160.62        165.65         5.20 o
   4  -2   4         12.01         15.35         1.08 o
   5  -2   4        161.96        137.50         8.38 o
   6  -2   4         72.19         67.91         4.27 o
   7  -2   4        122.35        121.06         7.43 o
   8  -2   4          4.97          3.95         0.74 o
   9  -2   4         52.02         58.42         3.74 o
  10  -2   4        116.16        128.04         5.04 o
  11  -2   4         43.23         38.74         1.25 o
 -13  -1   4          5.77          6.48         0.56 o
 -12  -1   4         17.85         21.46         1.79 o
 -11  -1   4         36.68         38.65         2.85 o
  -6  -1   4        112.12        112.81         3.69 o
  -5  -1   4        507.89        550.74        19.45 o
  -4  -1   4        147.51        139.92         2.19 o
  -3  -1   4        426.45        416.54         4.89 o
  -2  -1   4       1214.17       1216.15        14.82 o
  -1  -1   4        308.17        316.33         5.10 o
   0  -1   4        139.64        144.24         1.87 o
   1  -1   4       1466.58       1479.12        16.86 o
   2  -1   4        417.02        424.44         5.12 o
   3  -1   4        678.61        688.74        20.40 o
   4  -1   4        902.49        994.88        36.22 o
   5  -1   4         28.55         34.03         1.32 o
   6  -1   4         12.19         12.78         0.47 o
   7  -1   4         34.51         29.61         1.04 o
   8  -1   4        156.18        158.85         5.49 o
   9  -1   4         25.78         22.04         1.15 o
  10  -1   4         20.77         24.18         1.15 o
  11  -1   4          1.51          1.74         0.49 o
 -13   0   4         15.09         16.19         0.72 o
 -12   0   4          2.42          1.13         0.29 o
 -11   0   4         59.52         54.28         2.22 o
 -10   0   4        167.98        160.45         5.89 o
  -9   0   4         95.75         93.74         3.14 o
  -8   0   4        104.84        109.78         2.52 o
  -7   0   4          4.30          4.00         0.52 o
  -6   0   4       1727.85       1768.19        34.05 o
  -5   0   4        218.20        215.66         2.46 o
  -4   0   4        551.30        573.50         6.01 o
  -3   0   4         11.10          7.11         0.23 o
  -2   0   4        156.30        179.70         1.86 o
  -1   0   4       3548.85       3388.02        35.82 o
   0   0   4       1371.00       1376.25        13.92 o
   1   0   4        208.32        186.22         2.00 o
   2   0   4          7.80         11.06         0.24 o
   3   0   4         26.09         24.86         0.43 o
   4   0   4        200.75        223.75         4.49 o
   5   0   4         13.98          9.16         0.57 o
   6   0   4        411.04        415.25         7.86 o
   7   0   4         19.56         19.58         0.48 o
   8   0   4          8.40          7.33         0.42 o
   9   0   4         14.75         15.60         0.51 o
  10   0   4          3.40          3.20         0.22 o
  11   0   4          5.49          5.46         0.28 o
  12   0   4          0.00         -0.02         0.13 o
 -13   1   4          5.77          5.96         0.31 o
 -12   1   4         17.70         18.39         0.51 o
 -11   1   4         37.04         39.97         0.77 o
 -10   1   4          0.24         -0.10         0.18 o
  -9   1   4         11.20          8.64         0.33 o
  -8   1   4         83.90         79.46         1.35 o
  -7   1   4          2.75          3.08         0.30 o
  -6   1   4        112.64        115.27         2.10 o
  -5   1   4        509.01        542.71         8.43 o
  -4   1   4        148.99        143.02         1.53 o
  -3   1   4        427.75        421.04         4.27 o
  -2   1   4       1213.49       1229.69        11.53 o
  -1   1   4        309.09        308.39         2.88 o
   0   1   4        140.66        150.15         1.52 o
   1   1   4       1461.53       1453.24        13.70 o
   2   1   4        415.65        434.68         4.33 o
   3   1   4        676.42        724.36        10.62 o
   4   1   4        903.28       1003.06        16.33 o
   5   1   4         28.27         35.74         0.62 o
   6   1   4         12.29         10.80         0.24 o
   7   1   4         34.54         32.91         0.64 o
   8   1   4        156.49        154.01         2.58 o
   9   1   4         25.45         28.25         0.77 o
  10   1   4         20.73         22.09         0.52 o
  11   1   4          1.45          1.31         0.16 o
  12   1   4         27.89         26.80         0.96 o
 -13   2   4          4.87          5.73         0.39 o
 -12   2   4         16.82         15.54         0.44 o
 -11   2   4         83.30         84.61         1.24 o
 -10   2   4         62.11         62.38         0.93 o
  -9   2   4         31.80         33.28         0.49 o
  -8   2   4         83.58         75.78         1.26 o
  -7   2   4       1190.28       1129.01        13.50 o
  -6   2   4         53.94         54.28         0.88 o
  -5   2   4         20.19         18.16         0.43 o
  -4   2   4        161.53        170.19         2.64 o
  -3   2   4        138.58        146.30         1.79 o
  -2   2   4        329.17        326.89         3.62 o
  -1   2   4         78.72         77.79         0.90 o
   0   2   4        119.81        131.66         1.88 o
   1   2   4        151.11        149.96         2.05 o
   2   2   4        119.95        126.56         2.43 o
   3   2   4        161.26        170.98         2.72 o
   4   2   4         12.44         12.77         0.28 o
   5   2   4        160.89        149.55         1.51 o
   6   2   4         71.99         67.87         0.73 o
   7   2   4        122.76        124.43         1.53 o
   8   2   4          4.90          4.78         0.20 o
   9   2   4         51.46         51.48         0.78 o
  10   2   4        116.98        123.93         2.92 o
  11   2   4         43.18         46.66         1.09 o
 -12   3   4         82.30         78.07         1.26 o
 -11   3   4         26.64         29.53         0.46 o
 -10   3   4         28.27         33.60         0.84 o
  -9   3   4        338.18        336.43         4.49 o
  -8   3   4          4.61          5.22         0.39 o
  -7   3   4         12.41         15.37         0.29 o
  -6   3   4        369.22        368.61         3.32 o
  -5   3   4          5.75          6.25         0.14 o
  -4   3   4        102.29        100.08         0.92 o
  -3   3   4         70.41         69.62         0.99 o
  -2   3   4         62.61         57.55         0.97 o
  -1   3   4         12.43         11.33         0.48 o
   0   3   4        567.33        591.51         8.57 o
   1   3   4         54.34         57.87         1.11 o
   2   3   4          8.94          9.11         0.18 o
   3   3   4        521.87        509.30         4.72 o
   4   3   4        115.51        118.69         1.14 o
   5   3   4        391.20        382.71         3.66 o
   6   3   4         40.55         40.93         0.49 o
   7   3   4          4.12          4.93         0.31 o
   8   3   4         43.25         48.49         0.70 o
   9   3   4         39.39         39.84         0.65 o
  10   3   4          0.04          0.34         0.10 o
 -11   4   4         53.66         55.44         0.96 o
 -10   4   4          9.85         10.36         0.25 o
  -9   4   4         26.61         26.36         0.41 o
  -8   4   4         17.41         13.34         0.26 o
  -7   4   4        118.63        113.56         1.40 o
  -6   4   4        164.05        156.89         2.01 o
  -5   4   4          9.21          8.08         0.17 o
  -4   4   4         37.16         35.51         0.42 o
  -3   4   4          5.43          4.07         0.10 o
  -2   4   4         16.63         17.39         0.24 o
  -1   4   4         20.01         20.23         0.25 o
   0   4   4         26.84         26.79         0.36 o
   1   4   4        109.26        104.36         1.15 o
   2   4   4         10.65         11.98         0.21 o
   3   4   4         14.15         13.24         0.24 o
   4   4   4         58.22         52.07         0.63 o
   5   4   4         76.83         75.80         1.12 o
   6   4   4         62.98         64.25         0.94 o
   7   4   4         41.00         41.70         0.74 o
   8   4   4         27.13         28.89         0.44 o
   9   4   4         51.75         50.34         0.82 o
 -10   5   4         20.51         20.15         0.43 o
  -9   5   4          5.17          5.66         0.21 o
  -8   5   4         52.19         46.73         0.68 o
  -7   5   4         13.58         11.41         0.25 o
  -6   5   4         38.37         36.83         0.51 o
  -5   5   4          2.71          3.15         0.24 o
  -4   5   4          4.77          5.17         0.17 o
  -3   5   4         48.47         44.62         0.62 o
  -2   5   4         31.26         31.00         0.45 o
  -1   5   4        116.17        118.35         1.49 o
   0   5   4          4.97          4.43         0.36 o
   1   5   4        171.24        173.44         2.47 o
   2   5   4         35.29         43.80         0.64 o
   3   5   4         36.94         36.26         0.59 o
   4   5   4        158.07        160.31         2.18 o
   5   5   4         34.21         39.62         0.66 o
   6   5   4          5.83          5.69         0.21 o
   7   5   4         20.40         22.07         0.43 o
   8   5   4         30.12         29.76         0.63 o
  -8   6   4          5.59          6.56         0.34 o
  -7   6   4         11.49         12.14         0.40 o
  -6   6   4         37.94         32.91         0.52 o
  -5   6   4          2.63          2.55         0.13 o
  -4   6   4          2.36          1.21         0.14 o
  -3   6   4         22.25         21.09         0.37 o
  -2   6   4         16.56         18.56         0.37 o
  -1   6   4         20.84         22.22         0.44 o
   0   6   4         72.02         77.76         1.07 o
   1   6   4          0.13          0.36         0.13 o
   2   6   4         23.22         25.12         0.42 o
   3   6   4         13.10         15.39         0.37 o
   4   6   4          3.89          4.07         0.20 o
   5   6   4          2.55          1.93         0.15 o
   6   6   4         44.60         44.39         0.92 o
  -4   7   4          7.94          4.65         0.25 o
  -3   7   4         19.20         17.67         0.69 o
  -2   7   4         81.87         82.21         1.62 o
  -1   7   4          3.95          4.94         0.21 o
   0   7   4         18.88         20.67         0.52 o
   1   7   4          8.70          9.37         0.28 o
   2   7   4          6.33          6.98         0.32 o
   6  -4   5          3.53          2.21         0.69 o
   7  -4   5         46.14         44.08         2.90 o
   8  -4   5         81.07         84.57         5.22 o
   9  -4   5         18.53         20.93         1.48 o
   0  -3   5         60.12         64.43         3.59 o
   1  -3   5         24.78         22.83         1.63 o
   5  -3   5         71.79         78.09         4.90 o
   6  -3   5         68.89         70.60         4.48 o
   7  -3   5          2.50          2.16         0.74 o
   8  -3   5         15.30         15.34         1.37 o
   9  -3   5          7.89          7.49         0.95 o
  10  -3   5         10.40         11.34         0.90 o
 -13  -2   5          8.67          8.17         1.05 o
 -12  -2   5          7.08         10.28         1.42 o
 -11  -2   5         11.70         15.13         1.58 o
  -4  -2   5          3.65          1.77         0.46 o
  -3  -2   5         54.78         61.57         2.68 o
  -2  -2   5         39.71         38.72         1.72 o
  -1  -2   5        182.37        196.50         8.83 o
   0  -2   5         27.27         25.58         0.94 o
   1  -2   5        597.23        617.85        18.44 o
   2  -2   5          4.09          6.15         0.52 o
   3  -2   5         11.26         12.13         0.73 o
   4  -2   5         95.87        100.91         4.35 o
   5  -2   5        177.62        168.93        10.23 o
   6  -2   5         54.48         52.78         3.37 o
   7  -2   5        116.34        116.48         7.86 o
   8  -2   5         91.12         89.74         3.59 o
   9  -2   5         91.84         90.50         3.62 o
  10  -2   5          3.32          3.89         0.53 o
  11  -2   5          1.08          1.27         0.32 o
 -13  -1   5         11.83         12.15         1.36 o
 -12  -1   5          6.55          5.91         0.90 o
 -11  -1   5          7.40          8.49         1.05 o
 -10  -1   5         21.44         18.72         1.79 o
  -9  -1   5        117.76        102.55         6.43 o
  -8  -1   5        184.81        158.02         9.65 o
  -7  -1   5        504.99        438.51        26.36 o
  -6  -1   5        395.63        429.18        13.33 o
  -5  -1   5         59.21         75.19         2.53 o
  -4  -1   5        322.80        314.69         6.07 o
  -3  -1   5        930.97        973.87        15.07 o
  -2  -1   5        953.11        943.83        11.49 o
  -1  -1   5        118.39        118.17         1.63 o
   0  -1   5        411.60        442.35         5.44 o
   1  -1   5        285.02        267.30         4.45 o
   2  -1   5         37.87         37.08         1.23 o
   3  -1   5        127.28        130.41         4.13 o
   4  -1   5        205.12        227.75         7.08 o
   5  -1   5         29.25         27.55         0.73 o
   6  -1   5        110.09        108.96         3.27 o
   7  -1   5         38.94         35.57         1.04 o
   8  -1   5        107.92        112.76         4.47 o
   9  -1   5        166.48        169.50         6.58 o
  10  -1   5         34.06         33.20         2.35 o
  11  -1   5         11.09         10.45         0.44 o
 -13   0   5         33.99         32.72         0.92 o
 -12   0   5         35.52         33.98         1.36 o
 -11   0   5        134.20        146.99         5.40 o
 -10   0   5        205.39        187.48         6.85 o
  -9   0   5         78.79         70.25         3.92 o
  -8   0   5        190.60        201.62         4.99 o
  -7   0   5         12.03         11.28         0.58 o
  -6   0   5        111.34        109.05         2.88 o
  -5   0   5         19.64         18.87         0.49 o
  -4   0   5          3.83          1.76         0.16 o
  -3   0   5        153.67        163.39         1.81 o
  -2   0   5        217.24        250.83         2.54 o
  -1   0   5        963.74       1001.93        10.26 o
   0   0   5        152.42        183.61         1.95 o
   1   0   5         53.98         52.24         0.71 o
   2   0   5        308.31        310.56         3.53 o
   3   0   5         35.95         37.62         0.89 o
   4   0   5        663.18        749.32        20.00 o
   5   0   5         78.95         87.48         1.63 o
   6   0   5          2.79          2.01         0.18 o
   7   0   5          8.72          8.87         0.34 o
   8   0   5        541.00        557.84        12.89 o
   9   0   5        108.41        104.29         2.61 o
  10   0   5          3.85          5.23         0.36 o
  11   0   5          9.92         11.88         0.35 o
 -13   1   5         12.05         12.02         0.27 o
 -12   1   5          6.74          4.35         0.37 o
 -11   1   5          7.50          9.33         0.38 o
 -10   1   5         21.78         21.40         0.74 o
  -9   1   5        118.24        112.59         2.38 o
  -8   1   5        183.37        166.43         2.32 o
  -7   1   5        504.28        493.67         6.70 o
  -6   1   5        395.92        411.23         7.06 o
  -5   1   5         60.36         68.30         1.31 o
  -4   1   5        324.67        319.73         5.01 o
  -3   1   5        931.24        958.62         9.58 o
  -2   1   5        949.31        937.80         9.24 o
  -1   1   5        118.85        120.21         1.25 o
   0   1   5        408.47        437.15         4.62 o
   1   1   5        284.27        266.25         2.79 o
   2   1   5         36.94         39.41         0.73 o
   3   1   5        125.36        143.72         3.47 o
   4   1   5        204.81        232.60         3.97 o
   5   1   5         29.42         30.84         0.52 o
   6   1   5        110.84        109.22         1.55 o
   7   1   5         38.89         31.14         0.58 o
   8   1   5        107.96         95.30         1.57 o
   9   1   5        166.62        177.35         3.64 o
  10   1   5         33.98         31.90         0.71 o
  11   1   5         11.14         11.60         0.32 o
 -13   2   5          8.50          8.40         0.25 o
 -12   2   5          6.93          8.79         0.37 o
 -11   2   5         11.92         12.78         0.28 o
 -10   2   5        122.20        112.95         1.82 o
  -9   2   5        162.39        146.80         1.89 o
  -8   2   5        159.65        150.87         1.67 o
  -7   2   5        296.68        266.25         2.81 o
  -6   2   5        254.67        241.90         3.69 o
  -5   2   5        113.75        119.94         1.99 o
  -4   2   5          3.61          3.61         0.22 o
  -3   2   5         54.13         61.21         0.88 o
  -2   2   5         39.53         36.98         0.68 o
  -1   2   5        182.43        206.71         3.03 o
   0   2   5         27.48         29.64         0.63 o
   1   2   5        595.09        623.38        10.19 o
   2   2   5          4.01          7.41         0.37 o
   3   2   5         11.34          9.74         0.27 o
   4   2   5         96.22        100.12         1.07 o
   5   2   5        177.42        181.01         1.92 o
   6   2   5         54.32         48.40         0.69 o
   7   2   5        117.00        127.47         1.65 o
   8   2   5         90.61         91.49         1.26 o
   9   2   5         92.03         94.06         1.51 o
  10   2   5          3.32          3.79         0.28 o
  11   2   5          1.11          0.59         0.11 o
 -12   3   5          3.93          5.20         0.17 o
 -11   3   5         71.56         67.83         0.90 o
 -10   3   5         68.05         73.07         1.05 o
  -9   3   5         40.88         41.75         0.62 o
  -8   3   5        283.46        270.39         3.06 o
  -7   3   5        251.40        241.96         2.33 o
  -6   3   5         54.05         53.67         0.56 o
  -5   3   5         20.08         18.81         0.25 o
  -4   3   5        119.63        116.77         1.30 o
  -3   3   5        296.05        298.57         2.87 o
  -2   3   5        173.83        152.01         1.86 o
  -1   3   5        441.72        429.51         5.14 o
   0   3   5         59.98         61.47         0.74 o
   1   3   5         24.83         22.54         0.30 o
   2   3   5        276.34        275.46         2.63 o
   3   3   5         49.51         44.71         0.47 o
   4   3   5        158.49        164.93         1.61 o
   5   3   5         72.73         72.61         0.88 o
   6   3   5         69.17         70.99         0.84 o
   7   3   5          2.49          2.11         0.15 o
   8   3   5         15.19         15.41         0.30 o
   9   3   5          7.71          8.04         0.21 o
  10   3   5         10.41         11.87         0.27 o
 -11   4   5          6.98          7.37         0.21 o
 -10   4   5         40.87         42.62         0.66 o
  -9   4   5         32.16         28.08         0.45 o
  -8   4   5          3.52          5.19         0.21 o
  -7   4   5        148.78        142.07         1.81 o
  -6   4   5         16.77         15.52         0.27 o
  -5   4   5         75.76         62.39         0.72 o
  -4   4   5          7.99          9.55         0.25 o
  -3   4   5        126.79        129.43         1.36 o
  -2   4   5         22.42         24.26         0.32 o
  -1   4   5         93.78         92.10         0.99 o
   0   4   5        122.78        118.07         1.35 o
   1   4   5         82.67         77.62         1.24 o
   2   4   5         48.93         46.45         0.59 o
   3   4   5         51.83         48.35         0.59 o
   4   4   5         83.63         86.47         1.36 o
   5   4   5         92.13         98.94         1.40 o
   6   4   5          3.61          2.13         0.13 o
   7   4   5         46.32         44.83         0.72 o
   8   4   5         81.50         82.61         2.09 o
   9   4   5         18.55         18.85         0.70 o
 -10   5   5          0.05          0.22         0.18 o
  -9   5   5         63.07         67.39         1.26 o
  -8   5   5          5.44          4.53         0.17 o
  -7   5   5          4.14          2.80         0.14 o
  -6   5   5        172.89        175.22         2.32 o
  -5   5   5         21.01         19.23         0.35 o
  -4   5   5          0.76          0.37         0.11 o
  -3   5   5        237.22        220.64         2.81 o
  -2   5   5         41.36         47.33         0.68 o
  -1   5   5        123.54        129.41         2.00 o
   0   5   5         86.21         89.72         1.31 o
   1   5   5         33.73         32.36         0.50 o
   2   5   5          4.97          4.92         0.24 o
   3   5   5         92.70         98.21         1.32 o
   4   5   5         12.53         11.66         0.54 o
   5   5   5          0.92          0.65         0.13 o
   6   5   5         77.25         73.12         1.13 o
   7   5   5          5.26          5.37         0.25 o
  -7   6   5         12.08         11.58         0.27 o
  -6   6   5          3.94          4.73         0.19 o
  -5   6   5          1.11          0.22         0.13 o
  -4   6   5         44.76         48.32         0.78 o
  -3   6   5         48.19         57.17         0.84 o
  -2   6   5          7.34          8.28         0.27 o
  -1   6   5        128.44        130.10         1.90 o
   0   6   5          9.49         10.76         0.29 o
   1   6   5          0.51          0.52         0.12 o
   2   6   5          1.17          0.56         0.13 o
   3   6   5         20.96         22.12         0.43 o
   4   6   5         28.15         25.13         0.50 o
   5   6   5         29.50         34.97         0.82 o
  -3   7   5         53.38         50.88         1.84 o
  -2   7   5         42.37         37.22         1.12 o
  -1   7   5          1.15          1.05         0.21 o
   0   7   5         12.59         11.04         0.33 o
   5  -5   6          2.06          2.11         0.53 o
   6  -5   6         23.16         25.41         1.79 o
   7  -5   6          3.71          2.48         0.47 o
  -1  -4   6         31.96         31.37         2.11 o
   4  -4   6         16.04         13.87         1.42 o
   5  -4   6         39.69         42.13         2.85 o
   6  -4   6         67.12         76.82         4.85 o
   7  -4   6         26.34         25.40         1.01 o
   8  -4   6         30.08         30.37         2.00 o
 -12  -3   6         14.83         17.19         1.37 o
 -11  -3   6          7.07          9.38         1.27 o
   0  -3   6         23.87         20.67         1.53 o
   1  -3   6         24.63         27.84         1.95 o
   2  -3   6         94.18         83.14         5.22 o
   3  -3   6         74.44         72.81         4.59 o
   4  -3   6         28.25         30.37         2.21 o
   5  -3   6         44.05         50.40         3.37 o
   6  -3   6        140.66        134.92         8.28 o
   7  -3   6         34.54         31.29         1.20 o
   8  -3   6         23.58         24.89         1.79 o
   9  -3   6          7.33          8.20         0.56 o
 -13  -2   6          1.72          1.85         0.53 o
 -12  -2   6         65.80         76.87         4.85 o
 -11  -2   6          0.78          0.16         0.84 o
 -10  -2   6         55.66         60.21         4.06 o
  -9  -2   6         52.89         48.14         3.32 o
  -8  -2   6        204.02        178.47        10.92 o
  -7  -2   6         25.06         22.20         1.90 o
  -6  -2   6          6.40          5.48         0.74 o
  -4  -2   6         61.06         61.10         2.72 o
  -3  -2   6         94.41         79.54         3.37 o
  -2  -2   6         63.77         69.80         3.00 o
  -1  -2   6        261.63        272.95        10.27 o
   0  -2   6        230.20        237.41         7.39 o
   1  -2   6          8.08          9.44         0.66 o
   2  -2   6        100.58        102.83         3.05 o
   3  -2   6        110.05        107.04         2.70 o
   4  -2   6         31.02         30.77         1.07 o
   5  -2   6         91.61         89.72         4.35 o
   6  -2   6         16.77         17.45         0.80 o
   7  -2   6        212.57        215.09         8.41 o
   8  -2   6         22.06         20.65         1.04 o
   9  -2   6         15.68         14.28         0.76 o
  10  -2   6          8.81          8.12         0.46 o
 -13  -1   6         13.63         19.05         1.05 o
 -12  -1   6         37.64         31.89         4.91 o
 -11  -1   6         63.00         67.38         4.38 o
 -10  -1   6        302.56        290.14        17.56 o
  -9  -1   6        171.39        173.10        10.55 o
  -8  -1   6         39.38         41.39         2.85 o
  -7  -1   6          9.76         10.34         0.77 o
  -6  -1   6        138.55        132.75         4.84 o
  -5  -1   6        301.08        334.81        10.45 o
  -4  -1   6        237.20        232.82         7.32 o
  -3  -1   6        291.32        306.44        12.39 o
  -2  -1   6        799.49        818.67        29.47 o
  -1  -1   6        511.12        520.44        15.53 o
   0  -1   6        302.44        327.05        10.93 o
   1  -1   6         13.89         24.94         1.02 o
   2  -1   6        186.99        196.18         6.11 o
   3  -1   6        867.36        913.42        24.90 o
   4  -1   6        105.50        107.99         2.38 o
   5  -1   6         91.36         88.01         1.66 o
   6  -1   6        165.24        148.86         3.38 o
   7  -1   6        153.24        141.05         3.42 o
   8  -1   6         25.02         30.55         1.03 o
   9  -1   6         12.63         14.15         0.60 o
  10  -1   6         10.51         11.31         0.39 o
 -13   0   6          6.56          8.98         0.41 o
 -12   0   6        184.16        177.41         4.39 o
 -11   0   6         15.55         14.98         0.76 o
 -10   0   6         11.97          9.66         0.86 o
  -9   0   6        121.58        108.03         2.66 o
  -8   0   6        105.30        109.08         2.79 o
  -7   0   6          2.23          6.34         0.39 o
  -6   0   6        149.83        151.67         4.89 o
  -5   0   6        105.96        111.64         3.33 o
  -4   0   6          6.78          6.45         0.32 o
  -3   0   6        728.96        752.50        10.55 o
  -2   0   6        350.46        381.62         4.50 o
  -1   0   6        116.21        119.92         1.54 o
   0   0   6         13.03          9.03         0.30 o
   1   0   6        449.18        426.81         7.44 o
   2   0   6        293.19        311.07         5.77 o
   3   0   6          2.54          2.52         0.30 o
   4   0   6        160.63        168.05         2.53 o
   5   0   6          0.87          2.14         0.16 o
   6   0   6          6.87          5.54         0.30 o
   7   0   6          5.30          3.66         0.23 o
   8   0   6        153.53        152.81         3.74 o
   9   0   6          0.08          0.23         0.19 o
  10   0   6          1.71          0.54         0.15 o
  11   0   6          0.23          0.02         0.12 o
 -13   1   6         13.69         18.61         0.42 o
 -12   1   6         37.76         34.22         0.66 o
 -11   1   6         62.24         61.57         1.84 o
 -10   1   6        303.23        277.44         5.31 o
  -9   1   6        171.30        155.08         2.51 o
  -8   1   6         39.51         42.82         0.93 o
  -7   1   6          9.74          8.08         0.29 o
  -6   1   6        137.97        126.94         2.11 o
  -5   1   6        301.12        310.79         5.74 o
  -4   1   6        237.28        224.23         3.69 o
  -3   1   6        290.04        303.17         4.13 o
  -2   1   6        798.75        814.29        10.57 o
  -1   1   6        513.38        532.48         7.43 o
   0   1   6        302.20        324.98         4.81 o
   1   1   6         13.56         17.03         0.49 o
   2   1   6        187.67        190.97         2.94 o
   3   1   6        869.35        869.15        11.23 o
   4   1   6        106.72        101.39         1.17 o
   5   1   6         92.20         87.44         1.38 o
   6   1   6        165.04        165.01         2.62 o
   7   1   6        152.98        142.14         3.48 o
   8   1   6         25.03         26.18         0.51 o
   9   1   6         12.71         13.66         0.42 o
  10   1   6         10.62         11.36         0.30 o
 -13   2   6          1.82          1.75         0.18 o
 -12   2   6         65.22         66.97         1.22 o
 -11   2   6          0.85          0.39         0.13 o
 -10   2   6         55.91         58.96         0.98 o
  -9   2   6         52.95         51.13         1.19 o
  -8   2   6        205.93        192.35         2.16 o
  -7   2   6         25.64         22.55         0.32 o
  -6   2   6          6.53          3.93         0.17 o
  -5   2   6          8.78         10.25         0.20 o
  -4   2   6         60.52         62.08         1.15 o
  -3   2   6         93.68         82.25         1.47 o
  -2   2   6         64.20         67.99         1.17 o
  -1   2   6        260.75        261.35         3.93 o
   0   2   6        230.15        241.86         4.04 o
   1   2   6          8.23          7.58         0.38 o
   2   2   6        100.05         96.60         1.29 o
   3   2   6        110.16        110.62         1.13 o
   4   2   6         31.25         33.75         0.43 o
   5   2   6         92.04         87.03         1.06 o
   6   2   6         16.64         16.77         0.41 o
   7   2   6        212.47        223.81         3.07 o
   8   2   6         22.02         19.88         0.34 o
   9   2   6         16.07         14.24         0.33 o
  10   2   6          8.67          7.98         0.25 o
 -12   3   6         14.95         14.54         0.29 o
 -11   3   6          7.05          8.24         0.23 o
 -10   3   6          8.74          9.02         0.25 o
  -9   3   6        196.37        189.57         2.61 o
  -8   3   6         12.18         11.11         0.26 o
  -7   3   6          8.38          8.40         0.21 o
  -6   3   6        108.14         96.96         1.01 o
  -5   3   6         93.11         87.67         0.88 o
  -4   3   6        218.93        211.79         1.96 o
  -3   3   6        395.14        376.93         3.28 o
  -2   3   6        571.93        535.79         4.85 o
  -1   3   6        306.73        301.88         3.40 o
   0   3   6         24.36         21.79         0.24 o
   1   3   6         24.61         27.36         0.29 o
   2   3   6         92.95         89.52         0.89 o
   3   3   6         75.02         73.63         0.77 o
   4   3   6         28.21         33.04         0.41 o
   5   3   6         43.83         47.79         0.85 o
   6   3   6        141.00        133.20         1.85 o
   7   3   6         34.70         32.48         0.54 o
   8   3   6         23.36         25.17         0.43 o
   9   3   6          7.61          9.73         0.30 o
 -11   4   6         25.94         26.84         0.51 o
 -10   4   6          6.17          6.84         0.29 o
  -9   4   6         52.53         53.65         0.77 o
  -8   4   6        172.99        173.24         2.34 o
  -7   4   6        121.73        123.94         1.63 o
  -6   4   6          0.46          1.23         0.14 o
  -5   4   6         33.75         37.13         0.62 o
  -4   4   6         70.30         62.69         0.74 o
  -3   4   6         11.60         11.88         0.23 o
  -2   4   6         23.33         21.18         0.30 o
  -1   4   6         32.11         33.67         0.44 o
   0   4   6         52.70         48.39         1.44 o
   1   4   6        169.45        151.55         1.86 o
   2   4   6         54.88         59.08         0.71 o
   3   4   6         60.43         57.40         0.74 o
   4   4   6         16.29         12.38         0.26 o
   5   4   6         39.94         43.70         0.74 o
   6   4   6         66.69         73.18         1.17 o
   7   4   6         26.64         25.33         0.53 o
   8   4   6         29.97         27.97         0.60 o
  -9   5   6         25.29         21.16         0.41 o
  -8   5   6          2.67          1.66         0.12 o
  -7   5   6         10.18          8.84         0.30 o
  -6   5   6          4.44          2.56         0.14 o
  -5   5   6         73.62         65.20         0.95 o
  -4   5   6         40.66         45.33         0.67 o
  -3   5   6        111.07        102.56         1.43 o
  -2   5   6         26.48         26.87         0.45 o
  -1   5   6        180.43        177.52         2.25 o
   0   5   6         16.89         19.20         0.37 o
   1   5   6         20.29         20.18         0.35 o
   2   5   6         23.54         22.14         0.40 o
   3   5   6        115.18        124.31         1.77 o
   4   5   6          3.61          4.55         0.19 o
   5   5   6          2.09          2.73         0.15 o
   6   5   6         23.16         22.80         0.54 o
   7   5   6          3.73          3.32         0.24 o
  -7   6   6          5.93          4.36         0.20 o
  -6   6   6          3.08          4.12         0.18 o
  -5   6   6          0.49          0.50         0.14 o
  -4   6   6         16.22         14.04         0.37 o
  -3   6   6         45.57         38.68         0.66 o
  -2   6   6         39.25         44.30         0.73 o
  -1   6   6          6.09          5.22         0.33 o
   0   6   6         23.05         26.18         0.48 o
   1   6   6         11.90         11.62         0.28 o
   2   6   6          7.14          9.26         0.24 o
   3   6   6          1.94          2.08         0.14 o
   4   6   6         26.54         23.74         0.46 o
   3  -5   7          2.65          2.58         0.69 o
   4  -5   7          6.02          7.12         1.05 o
   5  -5   7         25.50         27.36         1.90 o
   6  -5   7          6.76          6.43         0.74 o
  -2  -4   7         25.17         23.09         1.90 o
  -1  -4   7         94.31         85.99         4.85 o
   1  -4   7          7.06          8.54         1.27 o
   2  -4   7         42.38         45.66         3.11 o
   3  -4   7         50.73         52.09         3.43 o
   4  -4   7          6.00          4.06         0.74 o
   5  -4   7         13.06         15.82         1.48 o
   6  -4   7         67.06         70.97         4.43 o
   7  -4   7         31.82         30.17         1.13 o
 -12  -3   7          7.18          4.80         0.74 o
 -11  -3   7         35.20         36.43         2.53 o
 -10  -3   7          9.04          8.28         1.48 o
  -9  -3   7          5.45          5.01         0.84 o
  -8  -3   7        100.51        107.93         6.75 o
  -7  -3   7         54.68         49.46         3.43 o
  -4  -3   7          0.90          1.05         0.58 o
  -3  -3   7        162.68        140.51         8.59 o
  -2  -3   7        118.11        109.31         9.36 o
  -1  -3   7         49.61         44.44         2.82 o
   0  -3   7         33.34         34.54         1.64 o
   1  -3   7         78.78         71.79         3.02 o
   2  -3   7         30.96         26.99         2.00 o
   3  -3   7          6.63          8.22         1.11 o
   4  -3   7          6.74          3.48         0.63 o
   5  -3   7          4.56          4.32         0.69 o
   6  -3   7         30.33         32.42         1.04 o
   7  -3   7          1.32          0.95         0.24 o
   8  -3   7         46.90         47.93         2.95 o
 -13  -2   7          6.17          7.65         0.79 o
 -12  -2   7          2.42          3.32         0.74 o
 -11  -2   7          4.50          4.80         0.74 o
 -10  -2   7         88.74        102.13         6.43 o
  -9  -2   7        357.34        381.20        22.99 o
  -8  -2   7         76.93         82.35         5.27 o
  -7  -2   7        133.01        114.20         7.12 o
  -6  -2   7        320.30        287.88        17.40 o
  -5  -2   7         82.47         72.26         2.62 o
  -4  -2   7         47.69         49.18         2.82 o
  -3  -2   7         15.81         16.99         1.16 o
  -2  -2   7         59.41         70.67         2.42 o
  -1  -2   7        138.20        144.18         4.61 o
   0  -2   7          3.34          3.44         0.33 o
   1  -2   7        158.78        156.94         3.26 o
   2  -2   7         20.51         16.41         0.65 o
   3  -2   7        132.10        121.71         3.05 o
   4  -2   7          2.35          2.10         0.30 o
   5  -2   7          9.27          8.07         0.68 o
   6  -2   7        149.31        147.60         4.23 o
   7  -2   7        107.71        115.77         3.32 o
   8  -2   7          1.10          0.77         0.18 o
   9  -2   7          3.67          3.34         0.34 o
 -13  -1   7          9.93         11.71         0.41 o
 -12  -1   7         52.21         51.02         5.29 o
 -11  -1   7         43.45         54.78         3.59 o
 -10  -1   7         93.77         88.42         5.59 o
  -9  -1   7        190.50        194.72         8.01 o
  -8  -1   7        182.86        170.51         6.72 o
  -7  -1   7        317.28        295.92         8.19 o
  -6  -1   7          8.39          7.76         0.50 o
  -5  -1   7         94.14         97.18         2.85 o
  -4  -1   7        380.51        418.91        13.01 o
  -3  -1   7         83.97         98.60         2.76 o
  -2  -1   7        459.39        512.26        13.46 o
  -1  -1   7         38.10         37.55         1.40 o
   0  -1   7        969.11       1077.98        39.28 o
   1  -1   7         55.49         57.73         2.02 o
   2  -1   7         60.33         63.90         1.56 o
   3  -1   7        153.76        157.80         3.41 o
   4  -1   7         15.09         13.79         0.43 o
   5  -1   7         21.89         23.08         0.66 o
   6  -1   7         38.25         38.91         1.02 o
   7  -1   7         25.61         26.22         0.72 o
   8  -1   7          7.32          7.89         0.38 o
   9  -1   7         11.16         10.84         0.41 o
  10  -1   7          1.05          0.78         0.15 o
 -13   0   7         92.43         96.15         2.44 o
 -12   0   7         12.74         15.49         0.57 o
 -11   0   7         58.26         69.50         1.82 o
 -10   0   7        200.69        193.74         8.24 o
  -9   0   7        179.31        177.82         4.76 o
  -8   0   7         37.56         30.58         1.22 o
  -7   0   7         13.50         11.61         0.49 o
  -6   0   7        413.21        419.05         8.53 o
  -5   0   7        738.39        742.98        19.40 o
  -4   0   7         35.82         41.75         1.31 o
  -3   0   7         42.76         48.28         1.31 o
  -2   0   7         54.65         73.73         2.50 o
  -1   0   7        162.58        156.32         3.17 o
   0   0   7        199.49        228.24         7.07 o
   1   0   7        792.45        813.31        21.19 o
   2   0   7         17.49         20.63         0.50 o
   3   0   7          4.61          3.64         0.16 o
   4   0   7         46.64         47.34         0.75 o
   5   0   7        118.91        118.56         2.06 o
   6   0   7         97.30         88.94         2.75 o
   7   0   7        177.46        165.90         4.75 o
   8   0   7          9.69          7.82         0.29 o
   9   0   7          4.31          4.64         0.25 o
  10   0   7         17.40         20.68         0.54 o
 -13   1   7          9.74         10.51         0.27 o
 -12   1   7         52.23         53.41         1.07 o
 -11   1   7         43.63         49.08         0.94 o
 -10   1   7         94.21         85.36         1.57 o
  -9   1   7        190.77        189.13         3.35 o
  -8   1   7        181.51        157.75         2.46 o
  -7   1   7        317.39        293.79         3.87 o
  -6   1   7          8.33          8.08         0.27 o
  -5   1   7         93.10         99.91         1.93 o
  -4   1   7        382.06        377.08         6.13 o
  -3   1   7         82.57         87.14         1.52 o
  -2   1   7        461.26        477.55         7.09 o
  -1   1   7         37.14         40.13         1.27 o
   0   1   7        967.07       1007.10        19.23 o
   1   1   7         56.42         53.42         1.24 o
   2   1   7         60.11         57.79         0.85 o
   3   1   7        156.49        142.83         1.58 o
   4   1   7         14.85         14.49         0.26 o
   5   1   7         22.26         22.16         0.40 o
   6   1   7         38.16         38.34         0.83 o
   7   1   7         24.97         27.08         0.52 o
   8   1   7          7.32          7.94         0.27 o
   9   1   7         11.00         11.42         0.34 o
  10   1   7          1.07          0.93         0.12 o
 -13   2   7          6.25          6.31         0.43 o
 -12   2   7          2.22          2.49         0.15 o
 -11   2   7          4.47          3.84         0.16 o
 -10   2   7         88.34         90.04         1.29 o
  -9   2   7        356.92        342.80         4.94 o
  -8   2   7         76.16         74.14         1.05 o
  -7   2   7        133.40        122.42         1.64 o
  -6   2   7        319.51        286.56         2.91 o
  -5   2   7         82.76         70.34         0.75 o
  -4   2   7         46.69         44.53         0.49 o
  -3   2   7         16.81         17.92         0.29 o
  -2   2   7         58.68         61.59         1.11 o
  -1   2   7        137.19        134.64         1.95 o
   0   2   7          3.33          2.25         0.09 o
   1   2   7        158.57        163.72         1.64 o
   2   2   7         20.36         18.89         0.26 o
   3   2   7        131.99        126.22         1.32 o
   4   2   7          2.43          2.17         0.15 o
   5   2   7          9.12          8.09         0.38 o
   6   2   7        149.28        147.38         1.95 o
   7   2   7        107.64        108.16         1.44 o
   8   2   7          1.08          1.30         0.12 o
   9   2   7          3.72          4.04         0.21 o
 -12   3   7          7.42          5.80         0.48 o
 -11   3   7         35.43         32.99         0.53 o
 -10   3   7          8.97          7.97         0.24 o
  -9   3   7          5.49          5.79         0.40 o
  -8   3   7        100.96        106.55         1.65 o
  -7   3   7         54.69         55.09         1.39 o
  -6   3   7        122.88        114.42         1.55 o
  -5   3   7         83.90         86.80         0.94 o
  -4   3   7          0.91          0.98         0.08 o
  -3   3   7        163.39        159.80         1.53 o
  -2   3   7        118.25        108.73         1.04 o
  -1   3   7         49.31         43.98         0.45 o
   0   3   7         33.42         37.98         0.39 o
   1   3   7         78.11         73.94         0.72 o
   2   3   7         31.77         30.84         0.37 o
   3   3   7          6.79          6.05         0.23 o
   4   3   7          6.93          4.81         0.18 o
   5   3   7          4.60          4.12         0.17 o
   6   3   7         30.79         32.38         0.54 o
   7   3   7          1.26          0.82         0.13 o
   8   3   7         46.94         48.94         0.87 o
   9   3   7         59.76         62.61         1.63 o
 -11   4   7          7.35          7.53         0.22 o
 -10   4   7         68.80         70.14         1.19 o
  -9   4   7         38.20         38.88         0.66 o
  -8   4   7         55.15         50.01         0.75 o
  -7   4   7         40.99         38.08         0.79 o
  -6   4   7         15.50         15.59         0.47 o
  -5   4   7        110.09        108.40         1.43 o
  -4   4   7         40.61         38.47         0.53 o
  -3   4   7         59.01         53.51         0.64 o
  -2   4   7         26.17         27.82         0.40 o
  -1   4   7         94.84         92.46         1.44 o
   0   4   7         38.46         39.54         0.45 o
   1   4   7          7.27         10.14         0.26 o
   2   4   7         42.77         44.91         0.60 o
   3   4   7         50.72         55.27         0.75 o
   4   4   7          6.12          4.25         0.19 o
   5   4   7         12.95         13.54         0.30 o
   6   4   7         67.01         67.43         1.24 o
   7   4   7         32.13         32.73         0.63 o
   8   4   7          7.62          4.76         0.50 o
  -9   5   7         44.44         43.27         0.81 o
  -8   5   7         15.40         13.30         0.28 o
  -7   5   7         19.25         17.32         0.54 o
  -6   5   7         13.17         11.73         0.27 o
  -5   5   7         39.98         41.22         0.66 o
  -4   5   7        203.09        209.12         2.82 o
  -3   5   7         17.67         18.35         0.40 o
  -2   5   7         27.14         29.35         0.48 o
  -1   5   7        109.54        109.16         1.66 o
   0   5   7         51.76         52.63         0.76 o
   1   5   7         38.40         39.36         0.59 o
   2   5   7         56.58         63.48         0.89 o
   3   5   7          2.36          3.40         0.15 o
   4   5   7          5.87          6.88         0.23 o
   5   5   7         25.38         25.49         0.49 o
   6   5   7          6.75          6.71         0.31 o
  -6   6   7         13.08         14.23         0.32 o
  -5   6   7          3.47          2.37         0.16 o
  -4   6   7         23.95         22.90         0.47 o
  -3   6   7          8.13          5.81         0.23 o
  -2   6   7         20.73         21.12         0.39 o
  -1   6   7         23.34         22.10         0.41 o
   0   6   7         20.78         22.28         0.86 o
   1   6   7         98.61        102.60         1.68 o
   2   6   7         10.61          9.85         0.32 o
   3   6   7          6.78          7.16         0.27 o
   0  -6   8         67.46         63.32         3.95 o
  -8  -5   8         20.10         21.14         1.69 o
  -1  -5   8         30.38         31.90         2.37 o
   0  -5   8         44.33         54.83         3.64 o
   1  -5   8         76.73         79.93         5.01 o
   2  -5   8         28.23         33.27         2.37 o
   3  -5   8         19.07         23.78         1.74 o
   4  -5   8          5.23          8.17         0.95 o
   5  -5   8         19.42         19.10         0.74 o
 -10  -4   8         34.11         39.81         2.64 o
  -9  -4   8        126.13        144.09         8.81 o
  -8  -4   8        162.34        163.13         9.97 o
  -7  -4   8         24.45         25.89         2.21 o
  -6  -4   8        103.26         97.80         6.22 o
  -5  -4   8         48.77         48.14         3.32 o
  -4  -4   8         16.92         17.50         1.74 o
  -3  -4   8         19.76         18.35         1.90 o
  -2  -4   8         40.37         36.49         2.64 o
  -1  -4   8        104.47        105.77         6.59 o
   0  -4   8         85.93         96.06         6.01 o
   1  -4   8        172.14        172.73        10.55 o
   2  -4   8         31.88         30.69         2.21 o
   3  -4   8         99.57        100.60         6.22 o
   4  -4   8          7.38          5.96         1.05 o
   5  -4   8         11.18         10.81         1.11 o
   6  -4   8          3.61          2.47         0.26 o
 -11  -3   8         28.31         35.64         2.43 o
 -10  -3   8          6.00          6.54         0.84 o
  -9  -3   8         97.77         99.97         6.27 o
  -8  -3   8         70.73         75.82         4.90 o
  -7  -3   8         21.46         19.40         2.00 o
  -6  -3   8        737.52        775.15        46.50 o
  -5  -3   8        102.03        106.66         6.64 o
  -4  -3   8         43.03         39.81         2.79 o
  -3  -3   8        456.39        438.49        16.91 o
  -2  -3   8         24.39         26.36         1.47 o
  -1  -3   8         14.51         16.36         1.10 o
   0  -3   8         24.79         23.20         1.30 o
   1  -3   8          5.18          3.37         0.49 o
   2  -3   8         42.65         42.63         1.86 o
   3  -3   8          4.24          2.86         0.41 o
   4  -3   8          3.26          1.90         0.37 o
   5  -3   8         18.05         15.88         0.89 o
   6  -3   8          7.60          6.22         0.41 o
   7  -3   8         27.48         25.50         0.81 o
   8  -3   8          4.85          7.28         0.63 o
 -12  -2   8         31.99         33.31         1.21 o
 -11  -2   8          2.01          2.14         0.32 o
 -10  -2   8         81.82         90.10         5.64 o
  -9  -2   8         25.03         28.21         2.27 o
  -8  -2   8        969.45       1024.44        61.58 o
  -7  -2   8         95.64         98.64         3.17 o
  -6  -2   8        219.67        225.07         7.01 o
  -5  -2   8         87.55         76.15         2.29 o
  -4  -2   8         17.10         14.73         0.72 o
  -3  -2   8         53.52         49.07         1.38 o
  -2  -2   8        109.75         98.43         2.50 o
  -1  -2   8         64.23         56.91         1.54 o
   0  -2   8        215.07        220.40         4.54 o
   1  -2   8         99.67        102.88         1.99 o
   2  -2   8        196.25        179.75         3.91 o
   3  -2   8        132.23        136.43         3.61 o
   4  -2   8         68.69         69.64         2.15 o
   5  -2   8         14.17         15.77         0.62 o
   6  -2   8         25.20         25.61         0.85 o
   7  -2   8          0.35          0.78         0.29 o
   8  -2   8         45.51         42.93         2.90 o
   9  -2   8         18.35         20.46         1.11 o
 -13  -1   8         18.66         19.33         0.99 o
 -12  -1   8          7.77          9.16         0.39 o
 -11  -1   8         19.52         21.14         1.13 o
 -10  -1   8         31.01         34.51         1.63 o
  -9  -1   8         82.28         90.40         3.63 o
  -8  -1   8        147.64        147.02         5.78 o
  -7  -1   8         89.87         93.94         2.76 o
  -6  -1   8         85.90         78.75         1.54 o
  -5  -1   8        239.84        221.89         4.35 o
  -4  -1   8         21.41         22.34         0.54 o
  -3  -1   8         62.12         68.26         1.45 o
  -2  -1   8         38.68         41.62         0.93 o
  -1  -1   8        143.43        140.00         2.65 o
   0  -1   8         42.33         42.30         0.88 o
   1  -1   8        330.85        319.27         5.93 o
   2  -1   8         79.28         85.98         1.66 o
   3  -1   8         51.68         48.98         0.92 o
   4  -1   8         49.88         46.50         1.09 o
   5  -1   8         13.39         14.99         0.54 o
   6  -1   8         15.79         17.48         0.53 o
   7  -1   8         16.29         17.48         0.54 o
   8  -1   8          9.00          9.01         0.51 o
   9  -1   8          5.95          5.31         0.25 o
 -13   0   8          0.16          0.03         0.13 o
 -12   0   8         61.86         57.52         2.65 o
 -11   0   8        132.40        143.72         4.44 o
 -10   0   8          4.86          6.96         0.63 o
  -9   0   8        600.35        579.18        14.21 o
  -8   0   8         64.64         60.34         2.02 o
  -7   0   8        112.07        116.62         2.22 o
  -6   0   8         16.06         13.60         0.41 o
  -5   0   8          0.82          0.87         0.16 o
  -4   0   8          5.06          4.10         0.18 o
  -3   0   8          3.28          1.37         0.14 o
  -2   0   8        192.89        190.38         3.41 o
  -1   0   8        149.87        170.76         3.15 o
   0   0   8        423.46        410.09         6.12 o
   1   0   8         38.49         40.91         0.63 o
   2   0   8         32.12         29.87         0.54 o
   3   0   8        242.08        225.39         3.58 o
   4   0   8          2.28          2.27         0.15 o
   5   0   8        330.81        340.30         8.06 o
   6   0   8          1.57          1.39         0.20 o
   7   0   8          8.84          8.06         0.33 o
   8   0   8          4.17          2.41         0.17 o
   9   0   8          7.82          7.22         0.30 o
 -13   1   8         19.16         19.72         0.45 o
 -12   1   8          7.90          9.42         0.35 o
 -11   1   8         19.80         20.16         0.47 o
 -10   1   8         30.48         29.78         0.64 o
  -9   1   8         83.21         86.61         2.26 o
  -8   1   8        148.08        137.85         3.16 o
  -7   1   8         90.49         88.00         1.42 o
  -6   1   8         85.57         74.44         1.09 o
  -5   1   8        238.79        213.91         2.78 o
  -4   1   8         21.66         21.49         0.34 o
  -3   1   8         61.67         67.11         1.01 o
  -2   1   8         39.16         37.76         0.57 o
  -1   1   8        142.78        146.69         1.82 o
   0   1   8         41.75         39.11         0.54 o
   1   1   8        330.25        328.19         4.03 o
   2   1   8         78.72         75.69         1.00 o
   3   1   8         50.84         50.25         1.00 o
   4   1   8         49.53         45.33         0.88 o
   5   1   8         13.41         13.29         0.37 o
   6   1   8         16.06         16.39         0.38 o
   7   1   8         15.87         17.04         0.40 o
   8   1   8          9.01          8.85         0.25 o
   9   1   8          6.00          5.65         0.23 o
 -12   2   8         32.65         33.46         0.67 o
 -11   2   8          2.01          1.46         0.12 o
 -10   2   8         81.79         81.90         1.17 o
  -9   2   8         25.54         26.04         0.45 o
  -8   2   8        972.13        968.59        13.30 o
  -7   2   8         94.26         86.29         1.07 o
  -6   2   8        219.49        195.02         2.00 o
  -5   2   8         87.49         76.34         0.82 o
  -4   2   8         17.55         15.79         0.26 o
  -3   2   8         54.68         51.50         0.54 o
  -2   2   8        109.60        103.25         1.14 o
  -1   2   8         63.78         61.10         0.68 o
   0   2   8        216.02        215.33         2.20 o
   1   2   8         99.59         97.22         1.00 o
   2   2   8        196.44        185.11         1.92 o
   3   2   8        131.93        130.80         1.56 o
   4   2   8         68.21         69.22         0.92 o
   5   2   8         14.20         14.68         0.30 o
   6   2   8         25.26         25.91         0.41 o
   7   2   8          0.39          0.25         0.11 o
   8   2   8         45.61         42.80         0.81 o
   9   2   8         18.41         19.81         0.54 o
 -11   3   8         28.67         29.26         0.49 o
 -10   3   8          6.03          5.02         0.20 o
  -9   3   8         98.47        101.11         1.55 o
  -8   3   8         70.32         74.19         1.07 o
  -7   3   8         21.30         20.81         0.43 o
  -6   3   8        737.92        739.82         9.34 o
  -5   3   8        102.13         92.99         1.47 o
  -4   3   8         43.40         43.59         0.51 o
  -3   3   8        454.88        427.64         4.25 o
  -2   3   8         24.42         22.21         0.46 o
  -1   3   8         14.24         14.11         0.32 o
   0   3   8         25.08         24.97         0.31 o
   1   3   8          5.43          3.99         0.14 o
   2   3   8         42.53         43.25         0.54 o
   3   3   8          4.13          4.48         0.19 o
   4   3   8          3.12          2.62         0.13 o
   5   3   8         18.04         16.21         0.33 o
   6   3   8          7.26          6.69         0.23 o
   7   3   8         27.13         27.72         0.49 o
   8   3   8          4.98          5.88         0.43 o
 -10   4   8         34.16         34.12         0.71 o
  -9   4   8        125.38        134.11         2.25 o
  -8   4   8        163.19        159.06         2.46 o
  -7   4   8         25.04         27.08         0.51 o
  -6   4   8        104.25        103.33         1.48 o
  -5   4   8         49.42         49.44         0.69 o
  -4   4   8         16.79         16.34         0.30 o
  -3   4   8         18.96         15.96         0.36 o
  -2   4   8         39.73         38.49         0.54 o
  -1   4   8        104.26        102.25         1.37 o
   0   4   8         85.37         88.23         1.64 o
   1   4   8        172.86        165.85         1.94 o
   2   4   8         31.61         25.85         0.77 o
   3   4   8         99.58         93.31         1.27 o
   4   4   8          7.25          6.43         0.25 o
   5   4   8         11.03         10.90         0.34 o
   6   4   8          3.60          2.88         0.18 o
   7   4   8          4.31          3.44         0.19 o
  -8   5   8         20.06         19.04         0.42 o
  -7   5   8         60.68         71.29         1.24 o
  -6   5   8         42.15         36.77         0.65 o
  -5   5   8         43.22         46.29         0.71 o
  -4   5   8         15.55         16.44         0.30 o
  -3   5   8          4.50          4.40         0.19 o
  -2   5   8         37.72         34.13         0.54 o
  -1   5   8         30.81         31.90         0.51 o
   0   5   8         44.01         44.92         1.38 o
   1   5   8         77.63         76.18         1.15 o
   2   5   8         28.49         29.73         0.50 o
   3   5   8         19.69         22.64         0.51 o
   4   5   8          5.20          6.38         0.25 o
   5   5   8         19.46         18.42         0.43 o
  -5   6   8         27.45         29.40         0.70 o
  -4   6   8          0.91          1.12         0.13 o
  -3   6   8          6.30          5.69         0.27 o
  -2   6   8         16.41         15.30         0.38 o
  -1   6   8         36.76         33.38         0.63 o
   0   6   8         67.90         59.86         1.06 o
   1   6   8         39.18         35.41         0.75 o
   2   6   8          1.15          0.26         0.23 o
  -7  -5   9         25.55         34.06         2.32 o
  -6  -5   9         27.18         31.69         2.21 o
  -5  -5   9         12.36         10.54         1.21 o
  -4  -5   9          6.30          5.75         0.79 o
  -3  -5   9         47.93         53.67         3.53 o
  -2  -5   9         23.69         22.20         1.74 o
  -1  -5   9         23.19         24.57         1.90 o
   0  -5   9         81.87         99.38         6.12 o
   1  -5   9         27.78         27.63         1.95 o
   2  -5   9          9.20          9.65         1.00 o
   3  -5   9          3.58          4.85         0.79 o
   4  -5   9          7.87          8.65         0.53 o
 -10  -4   9         14.77         21.78         1.58 o
  -9  -4   9         44.06         54.62         3.48 o
  -8  -4   9        107.78        123.64         7.59 o
  -7  -4   9        102.49        121.90         7.54 o
  -6  -4   9        236.28        266.10        16.14 o
  -5  -4   9         42.37         46.87         3.27 o
  -4  -4   9         11.15          9.12         1.53 o
  -3  -4   9         94.31        106.19         6.59 o
  -2  -4   9        203.58        214.11        13.02 o
  -1  -4   9         56.75         62.08         2.56 o
   0  -4   9        185.02        220.34        13.34 o
   1  -4   9        272.98        306.64        18.51 o
   2  -4   9        267.85        304.38        18.35 o
   3  -4   9         59.11         62.11         3.90 o
   4  -4   9         13.81         14.20         0.78 o
   5  -4   9         19.81         20.98         0.70 o
 -11  -3   9         14.68         16.71         1.27 o
 -10  -3   9          6.17          6.96         1.05 o
  -9  -3   9         36.40         48.35         3.22 o
  -8  -3   9         47.37         57.15         3.74 o
  -7  -3   9         26.81         30.58         2.37 o
  -6  -3   9         57.19         58.63         3.90 o
  -5  -3   9        169.97        178.90        10.92 o
  -4  -3   9        209.43        205.36         8.19 o
  -3  -3   9         19.62         23.29         1.44 o
  -2  -3   9         39.42         40.80         1.50 o
  -1  -3   9        219.87        218.45         8.53 o
   0  -3   9          6.21          7.85         0.74 o
   1  -3   9          7.69          5.71         0.74 o
   2  -3   9         63.23         61.32         2.69 o
   3  -3   9         60.29         60.91         2.49 o
   4  -3   9         32.05         34.15         1.48 o
   5  -3   9         64.88         65.80         1.91 o
   6  -3   9         43.11         42.55         1.85 o
   7  -3   9          1.86          1.46         0.24 o
 -11  -2   9          3.85          3.85         0.30 o
 -10  -2   9         21.54         22.66         0.76 o
  -9  -2   9         30.54         29.88         0.98 o
  -8  -2   9        114.51        119.32         3.25 o
  -7  -2   9         17.34         19.10         0.73 o
  -6  -2   9        387.62        388.10        11.97 o
  -5  -2   9         86.47         82.23         2.17 o
  -4  -2   9         34.16         31.74         1.02 o
  -3  -2   9        554.21        524.25        12.57 o
  -2  -2   9         27.21         26.25         0.75 o
  -1  -2   9         34.17         29.78         0.68 o
   0  -2   9        394.52        382.81         7.05 o
   1  -2   9        427.97        404.52         7.48 o
   2  -2   9        341.53        355.63        10.48 o
   3  -2   9        109.55        110.35         3.31 o
   4  -2   9         41.24         45.15         1.16 o
   5  -2   9         56.69         61.02         1.67 o
   6  -2   9          3.11          2.58         0.26 o
   7  -2   9         21.76         22.57         0.69 o
   8  -2   9          6.84          6.38         0.47 o
 -12  -1   9          6.20          5.52         0.90 o
 -11  -1   9         75.82         80.28         2.19 o
 -10  -1   9        146.31        151.06         4.03 o
  -9  -1   9          4.61          6.42         0.42 o
  -8  -1   9        182.79        194.10         5.15 o
  -7  -1   9         80.01         77.72         1.65 o
  -6  -1   9         28.69         27.50         0.65 o
  -5  -1   9         73.31         69.90         1.31 o
  -4  -1   9         83.42         74.30         1.39 o
  -3  -1   9         54.14         51.39         1.00 o
  -2  -1   9        136.43        141.51         2.39 o
  -1  -1   9         87.05         77.96         1.40 o
   0  -1   9        168.92        160.16         3.01 o
   1  -1   9          5.36          2.56         0.18 o
   2  -1   9        167.53        165.91         3.12 o
   3  -1   9        128.88        116.93         2.92 o
   4  -1   9         41.29         40.23         1.16 o
   5  -1   9         16.36         19.09         0.68 o
   6  -1   9          4.67          4.34         0.31 o
   7  -1   9          4.11          4.69         0.47 o
   8  -1   9         22.76         24.00         0.69 o
 -12   0   9         44.68         43.35         1.01 o
 -11   0   9          0.02         -0.07         0.18 o
 -10   0   9         32.17         30.24         0.72 o
  -9   0   9        144.50        144.51        11.07 o
  -8   0   9          3.68          4.05         0.28 o
  -7   0   9        112.09        116.97         2.85 o
  -6   0   9         39.42         36.73         0.74 o
  -5   0   9          0.48          0.66         0.16 o
  -4   0   9         31.00         33.47         0.60 o
  -3   0   9        100.56        101.29         1.61 o
  -2   0   9        184.25        175.55         2.73 o
  -1   0   9          1.75          1.68         0.15 o
   0   0   9        303.94        303.69         4.21 o
   1   0   9         27.15         27.96         0.64 o
   2   0   9        889.10        876.85        13.72 o
   3   0   9         14.54         16.76         0.75 o
   4   0   9          3.24          3.32         0.46 o
   5   0   9         25.21         26.39         0.72 o
   6   0   9          5.12          4.47         0.43 o
   7   0   9          4.05          2.87         0.20 o
   8   0   9          0.99          1.02         0.13 o
 -12   1   9          6.07          5.05         0.19 o
 -11   1   9         75.39         75.39         1.38 o
 -10   1   9        145.83        147.50         2.77 o
  -9   1   9          4.34          3.77         0.21 o
  -8   1   9        181.94        172.29         2.85 o
  -7   1   9         81.05         73.84         1.17 o
  -6   1   9         28.51         27.78         0.84 o
  -5   1   9         72.51         67.97         1.06 o
  -4   1   9         83.56         76.81         1.08 o
  -3   1   9         54.18         53.30         0.77 o
  -2   1   9        136.26        133.79         1.68 o
  -1   1   9         87.08         85.76         1.31 o
   0   1   9        170.08        160.18         2.22 o
   1   1   9          5.33          7.80         0.54 o
   2   1   9        169.02        159.77         2.38 o
   3   1   9        127.87        126.12         3.03 o
   4   1   9         41.50         38.87         0.66 o
   5   1   9         16.42         16.23         0.38 o
   6   1   9          4.40          4.31         0.35 o
   7   1   9          4.38          4.11         0.23 o
   8   1   9         23.31         23.44         0.44 o
 -12   2   9         23.94         23.71         0.52 o
 -11   2   9          3.83          3.37         0.15 o
 -10   2   9         21.21         21.31         0.45 o
  -9   2   9         30.84         31.64         0.71 o
  -8   2   9        115.96        116.13         1.62 o
  -7   2   9         17.24         17.06         0.34 o
  -6   2   9        388.28        365.70         4.54 o
  -5   2   9         86.26         78.41         0.91 o
  -4   2   9         33.01         28.94         0.39 o
  -3   2   9        554.97        526.10         5.52 o
  -2   2   9         27.54         23.29         0.36 o
  -1   2   9         34.46         35.26         0.54 o
   0   2   9        394.11        379.57         3.81 o
   1   2   9        428.86        410.98         4.43 o
   2   2   9        342.44        329.84         3.89 o
   3   2   9        110.54        104.96         1.49 o
   4   2   9         41.26         41.64         0.76 o
   5   2   9         57.20         56.97         0.87 o
   6   2   9          3.06          2.51         0.14 o
   7   2   9         21.60         23.28         0.49 o
   8   2   9          6.78          5.68         0.24 o
 -11   3   9         14.74         12.98         0.28 o
 -10   3   9          6.21          6.38         0.22 o
  -9   3   9         36.39         42.55         0.72 o
  -8   3   9         46.08         45.70         0.68 o
  -7   3   9         26.53         27.33         0.47 o
  -6   3   9         57.54         59.45         0.78 o
  -5   3   9        170.35        173.92         2.23 o
  -4   3   9        208.21        206.79         2.55 o
  -3   3   9         19.64         19.82         0.43 o
  -2   3   9         39.50         37.75         0.57 o
  -1   3   9        220.40        221.85         2.60 o
   0   3   9          6.11          5.35         0.20 o
   1   3   9          7.69          6.26         0.18 o
   2   3   9         62.56         59.24         0.77 o
   3   3   9         60.30         57.66         0.78 o
   4   3   9         31.95         35.54         0.58 o
   5   3   9         64.82         64.40         0.97 o
   6   3   9         43.78         41.22         0.68 o
   7   3   9          1.76          0.92         0.10 o
 -10   4   9         14.71         17.16         0.39 o
  -9   4   9         43.79         45.35         0.93 o
  -8   4   9        107.49        108.56         1.97 o
  -7   4   9        102.76        109.22         1.99 o
  -6   4   9        235.64        245.08         3.61 o
  -5   4   9         42.63         37.77         0.83 o
  -4   4   9         11.51          8.39         0.25 o
  -3   4   9         95.37        103.29         1.37 o
  -2   4   9        202.86        193.99         3.74 o
  -1   4   9         56.69         57.10         1.03 o
   0   4   9        185.94        184.60         4.08 o
   1   4   9        273.18        270.08         4.10 o
   2   4   9        267.46        272.24         3.72 o
   3   4   9         58.51         56.46         0.87 o
   4   4   9         13.88         12.28         0.28 o
   5   4   9         19.56         19.65         0.48 o
   6   4   9         15.07         15.35         0.63 o
  -8   5   9          8.28          7.52         0.27 o
  -7   5   9         25.52         28.76         0.62 o
  -6   5   9         27.00         24.51         0.55 o
  -5   5   9         12.53          9.62         0.28 o
  -4   5   9          6.27          4.92         0.17 o
  -3   5   9         47.79         49.21         0.74 o
  -2   5   9         23.84         21.59         0.40 o
  -1   5   9         23.27         21.78         0.58 o
   0   5   9         82.26         87.64         1.56 o
   1   5   9         27.31         22.99         0.53 o
   2   5   9          9.17          7.91         0.24 o
   3   5   9          3.46          4.40         0.17 o
  -3   6   9          8.35          5.93         0.52 o
  -2   6   9         13.98         14.15         0.71 o
  -1   6   9          7.56          6.51         0.36 o
  -6  -5  10         11.41         12.50         1.05 o
  -5  -5  10          6.21          7.86         0.95 o
  -4  -5  10         27.23         29.63         1.34 o
  -3  -5  10         41.13         51.04         3.27 o
  -2  -5  10         10.43          9.86         1.11 o
  -1  -5  10          5.19          8.28         0.95 o
   0  -5  10         24.84         30.00         2.06 o
   1  -5  10         64.98         79.77         4.85 o
   2  -5  10         74.94         84.15         5.11 o
  -9  -4  10          7.25          9.23         0.90 o
  -8  -4  10         14.25         17.66         1.48 o
  -7  -4  10         11.50         13.66         1.32 o
  -6  -4  10         40.49         48.61         3.22 o
  -5  -4  10         45.70         54.94         3.59 o
  -4  -4  10         65.29         77.09         4.85 o
  -3  -4  10         40.91         38.33         2.64 o
  -2  -4  10        129.26        135.37         4.46 o
  -1  -4  10         29.32         28.16         2.06 o
   0  -4  10          4.14          3.76         0.61 o
   1  -4  10         73.70         82.30         4.00 o
   2  -4  10         19.96         23.44         1.45 o
   3  -4  10         44.59         50.86         1.50 o
   4  -4  10         20.39         19.92         0.75 o
 -10  -3  10         15.32         19.83         1.08 o
  -9  -3  10          7.88          9.21         0.73 o
  -8  -3  10         32.74         35.37         1.69 o
  -7  -3  10         20.91         23.36         1.25 o
  -6  -3  10         74.83         77.49         3.17 o
  -5  -3  10         68.60         73.39         4.69 o
  -4  -3  10        174.19        179.78         9.04 o
  -3  -3  10         42.09         44.59         1.94 o
  -2  -3  10        118.58        124.67         3.44 o
  -1  -3  10         17.39         16.07         0.67 o
   0  -3  10         34.33         37.76         1.17 o
   1  -3  10         47.64         54.10         2.24 o
   2  -3  10         59.85         56.16         2.29 o
   3  -3  10          0.56          0.90         0.25 o
   4  -3  10          3.96          4.09         0.37 o
   5  -3  10          3.31          4.07         0.37 o
   6  -3  10          3.65          3.32         0.29 o
 -11  -2  10         36.49         35.79         1.16 o
 -10  -2  10          4.86          5.54         0.37 o
  -9  -2  10         16.09         19.38         1.04 o
  -8  -2  10         64.51         69.19         1.92 o
  -7  -2  10         96.58         99.99         3.98 o
  -6  -2  10         45.58         51.07         3.01 o
  -5  -2  10        186.57        184.37         5.80 o
  -4  -2  10         66.26         71.45         2.21 o
  -3  -2  10          8.59          7.98         0.51 o
  -2  -2  10        206.49        209.96         4.91 o
  -1  -2  10         68.00         69.44         1.63 o
   0  -2  10         11.11          8.51         0.63 o
   1  -2  10        396.85        387.97        10.16 o
   2  -2  10         69.01         71.27         1.74 o
   3  -2  10         26.84         26.98         0.85 o
   4  -2  10         49.43         59.59         1.63 o
   5  -2  10          4.39          3.78         0.42 o
   6  -2  10          0.06          0.10         0.19 o
   7  -2  10         10.32          7.81         0.37 o
 -12  -1  10          3.04          1.81         0.38 o
 -11  -1  10         31.02         36.82         1.33 o
 -10  -1  10          0.21          0.70         0.28 o
  -9  -1  10         61.47         63.08         1.53 o
  -8  -1  10         78.70         78.84         1.61 o
  -7  -1  10         18.56         18.67         0.61 o
  -6  -1  10          9.02          9.58         0.42 o
  -5  -1  10         61.52         58.94         1.18 o
  -4  -1  10        143.35        142.49         2.39 o
  -3  -1  10         30.28         25.98         0.57 o
  -2  -1  10          4.33          5.29         0.25 o
  -1  -1  10         84.66         79.77         1.48 o
   0  -1  10        248.38        263.43         4.88 o
   1  -1  10        145.45        142.59         2.86 o
   2  -1  10        379.05        386.18         9.45 o
   3  -1  10         53.59         58.29         1.33 o
   4  -1  10         21.67         21.65         0.70 o
   5  -1  10         62.56         62.26         1.69 o
   6  -1  10         58.57         53.68         2.15 o
   7  -1  10          3.59          2.96         0.38 o
 -12   0  10          0.01          0.00         0.11 o
 -11   0  10          4.10          3.98         0.41 o
 -10   0  10         39.24         38.54         1.50 o
  -9   0  10          0.41          2.01         0.28 o
  -8   0  10         64.72         65.19         3.38 o
  -7   0  10        173.77        174.48         7.59 o
  -6   0  10        343.39        309.49        10.07 o
  -5   0  10          5.68          6.34         0.39 o
  -4   0  10         42.45         39.46         0.73 o
  -3   0  10         83.06         80.96         1.30 o
  -2   0  10         93.88         99.02         1.63 o
  -1   0  10          1.09          2.85         0.25 o
   0   0  10        355.63        343.10         4.71 o
   1   0  10        255.31        247.37         5.53 o
   2   0  10        598.90        593.30        11.83 o
   3   0  10        204.84        228.66         5.16 o
   4   0  10        211.43        222.79         7.96 o
   5   0  10         20.93         20.75         0.61 o
   6   0  10         13.96         16.65         0.98 o
   7   0  10         60.26         60.10         1.23 o
 -12   1  10          3.08          1.46         0.11 o
 -11   1  10         30.94         35.72         1.09 o
 -10   1  10          0.24          0.68         0.14 o
  -9   1  10         62.61         62.92         1.29 o
  -8   1  10         77.59         73.78         1.49 o
  -7   1  10         18.92         16.44         0.38 o
  -6   1  10          9.22          7.74         0.30 o
  -5   1  10         60.57         60.73         1.54 o
  -4   1  10        143.52        139.67         2.20 o
  -3   1  10         30.38         27.32         0.50 o
  -2   1  10          4.34          4.56         0.26 o
  -1   1  10         85.33         78.18         1.15 o
   0   1  10        247.79        237.57         3.32 o
   1   1  10        145.29        140.97         2.63 o
   2   1  10        377.90        378.90         5.99 o
   3   1  10         54.20         52.33         0.92 o
   4   1  10         21.83         21.74         0.63 o
   5   1  10         63.01         61.80         1.24 o
   6   1  10         58.12         56.37         1.04 o
   7   1  10          3.40          2.41         0.23 o
 -11   2  10         36.59         35.00         0.77 o
 -10   2  10          4.81          4.95         0.20 o
  -9   2  10         16.25         16.91         0.33 o
  -8   2  10         63.47         61.79         0.85 o
  -7   2  10         96.13         95.75         1.36 o
  -6   2  10         45.23         46.67         0.77 o
  -5   2  10        185.29        177.55         3.29 o
  -4   2  10         64.60         60.86         0.81 o
  -3   2  10          8.98          8.36         0.25 o
  -2   2  10        206.30        201.06         2.71 o
  -1   2  10         68.14         71.63         0.90 o
   0   2  10         10.98         10.64         0.27 o
   1   2  10        395.54        402.58         5.06 o
   2   2  10         68.90         70.06         1.22 o
   3   2  10         26.84         25.42         0.70 o
   4   2  10         49.07         54.51         0.87 o
   5   2  10          4.26          2.82         0.15 o
   6   2  10          0.05          0.12         0.11 o
   7   2  10         10.41         10.10         0.32 o
 -10   3  10         15.13         15.80         0.31 o
  -9   3  10          7.61          8.01         0.23 o
  -8   3  10         32.99         32.85         0.51 o
  -7   3  10         20.94         21.31         0.37 o
  -6   3  10         74.68         71.22         0.98 o
  -5   3  10         68.64         66.73         0.97 o
  -4   3  10        174.92        166.81         2.23 o
  -3   3  10         42.47         46.38         0.68 o
  -2   3  10        118.71        113.89         1.51 o
  -1   3  10         17.23         17.91         0.34 o
   0   3  10         34.55         39.26         0.56 o
   1   3  10         47.74         51.83         0.68 o
   2   3  10         60.25         53.40         0.73 o
   3   3  10          0.60          0.99         0.12 o
   4   3  10          3.92          3.95         0.16 o
   5   3  10          3.42          3.30         0.14 o
   6   3  10          3.59          2.64         0.24 o
  -9   4  10          7.32          6.66         0.24 o
  -8   4  10         14.55         13.89         0.35 o
  -7   4  10         11.54         10.34         0.33 o
  -6   4  10         40.49         41.26         0.70 o
  -5   4  10         46.56         48.77         0.81 o
  -4   4  10         65.11         70.44         1.13 o
  -3   4  10         40.24         35.33         0.57 o
  -2   4  10        130.77        128.54         1.93 o
  -1   4  10         29.01         24.31         0.70 o
   0   4  10          3.97          5.05         0.19 o
   1   4  10         74.53         72.48         1.53 o
   2   4  10         20.25         18.03         0.49 o
   3   4  10         44.42         45.01         0.73 o
   4   4  10         20.60         19.09         0.46 o
  -7   5  10          0.71          0.15         0.16 o
  -6   5  10         11.51         11.10         0.34 o
  -5   5  10          5.99          6.30         0.21 o
  -4   5  10         27.12         25.73         0.44 o
  -3   5  10         41.11         40.55         0.64 o
  -2   5  10         10.56          8.94         0.23 o
  -1   5  10          5.11          6.22         0.24 o
   0   5  10         25.09         25.24         0.67 o
   1   5  10         65.07         65.15         2.77 o
   2   5  10         75.20         73.62         3.09 o
  -4  -5  11          7.78          8.70         0.79 o
  -3  -5  11          5.60          4.43         0.63 o
  -2  -5  11          5.01          5.27         0.58 o
  -1  -5  11         14.62         15.50         1.05 o
  -8  -4  11         12.76         13.22         0.54 o
  -7  -4  11         12.70         12.81         1.00 o
  -6  -4  11         15.52         16.81         0.87 o
  -5  -4  11          4.01          7.30         0.46 o
  -4  -4  11         18.88         21.81         0.76 o
  -3  -4  11         29.04         29.77         0.94 o
  -2  -4  11          1.77          1.22         0.24 o
  -1  -4  11         21.01         23.44         1.11 o
   0  -4  11        127.67        142.88         5.57 o
   1  -4  11         52.21         58.83         1.72 o
   2  -4  11         32.78         32.99         1.14 o
   3  -4  11         56.83         62.35         2.04 o
  -9  -3  11         21.04         23.32         0.70 o
  -8  -3  11         52.64         64.06         3.95 o
  -7  -3  11         27.55         34.90         1.52 o
  -6  -3  11         14.64         17.52         0.93 o
  -5  -3  11         86.30         92.40         3.69 o
  -4  -3  11        193.87        209.98         5.73 o
  -3  -3  11         56.29         61.11         1.74 o
  -2  -3  11          9.09         13.47         0.98 o
  -1  -3  11          2.44          2.55         0.27 o
   0  -3  11          9.31         10.14         0.48 o
   1  -3  11         49.41         51.16         1.72 o
   2  -3  11         23.99         23.88         1.21 o
   3  -3  11          7.91          6.24         0.46 o
   4  -3  11          0.62          1.49         0.24 o
   5  -3  11          7.87          6.18         0.32 o
 -11  -2  11         28.93         33.48         1.85 o
 -10  -2  11          9.07         10.60         0.90 o
  -9  -2  11         10.06          9.64         0.61 o
  -8  -2  11         42.67         45.82         1.34 o
  -7  -2  11          3.01          3.08         0.26 o
  -6  -2  11         22.90         22.77         0.68 o
  -5  -2  11         45.02         45.26         1.15 o
  -4  -2  11        106.72        115.58         2.73 o
  -3  -2  11         70.99         79.65         1.93 o
  -2  -2  11         12.07         10.83         0.67 o
  -1  -2  11         75.66         69.24         1.87 o
   0  -2  11        181.70        196.44         4.24 o
   1  -2  11         31.68         33.83         0.82 o
   2  -2  11          1.17          1.66         0.25 o
   3  -2  11         46.86         51.80         1.43 o
   4  -2  11         22.56         24.77         0.74 o
   5  -2  11          4.28          5.01         0.29 o
   6  -2  11          1.04          1.00         0.26 o
 -11  -1  11         37.27         39.89         2.11 o
 -10  -1  11         48.58         54.09         2.48 o
  -9  -1  11         55.77         58.86         1.55 o
  -8  -1  11         39.32         39.63         0.92 o
  -7  -1  11         29.60         31.67         0.76 o
  -6  -1  11         60.32         59.54         1.32 o
  -5  -1  11        119.54        120.20         2.53 o
  -4  -1  11         64.37         63.85         1.57 o
  -3  -1  11         51.89         53.26         1.13 o
  -2  -1  11         28.21         27.58         0.78 o
  -1  -1  11        224.96        231.15         5.59 o
   0  -1  11         15.43         14.22         0.46 o
   1  -1  11         36.68         32.63         0.80 o
   2  -1  11         18.49         15.37         0.48 o
   3  -1  11         71.17         77.05         1.75 o
   4  -1  11         62.07         68.26         2.61 o
   5  -1  11          5.10          4.06         0.71 o
   6  -1  11         42.87         42.23         1.79 o
 -11   0  11         16.67         15.33         0.32 o
 -10   0  11          3.84          2.59         0.18 o
  -9   0  11          1.29          0.38         0.16 o
  -8   0  11          1.42          1.59         0.21 o
  -7   0  11          0.12          0.03         0.17 o
  -6   0  11         23.95         19.79         0.97 o
  -5   0  11         45.40         39.43         0.82 o
  -4   0  11          5.58          8.51         0.30 o
  -3   0  11         24.95         31.33         0.65 o
  -2   0  11         67.44         73.18         2.53 o
  -1   0  11        131.11        127.90         2.39 o
   0   0  11        409.63        391.96         8.86 o
   1   0  11         17.25         18.21         0.44 o
   2   0  11          2.93          3.47         0.18 o
   3   0  11          0.08         -0.08         0.15 o
   4   0  11         16.95         16.43         0.62 o
   5   0  11        102.36        105.95         3.39 o
   6   0  11         93.81         93.90         2.65 o
 -11   1  11         36.80         39.39         1.09 o
 -10   1  11         49.32         53.14         1.44 o
  -9   1  11         55.73         54.78         2.04 o
  -8   1  11         39.91         36.54         1.31 o
  -7   1  11         29.24         29.23         0.82 o
  -6   1  11         60.26         56.65         1.17 o
  -5   1  11        120.13        113.36         2.03 o
  -4   1  11         64.13         62.30         1.08 o
  -3   1  11         51.13         53.29         0.90 o
  -2   1  11         28.05         29.60         0.65 o
  -1   1  11        225.50        221.84         5.75 o
   0   1  11         15.82         14.93         0.40 o
   1   1  11         36.85         37.37         1.27 o
   2   1  11         18.54         19.12         0.71 o
   3   1  11         71.77         76.06         1.23 o
   4   1  11         62.16         60.20         1.60 o
   5   1  11          5.03          3.28         0.17 o
   6   1  11         42.93         43.08         0.87 o
 -11   2  11         28.94         28.80         0.89 o
 -10   2  11          9.05          8.66         0.25 o
  -9   2  11         10.20          9.25         0.33 o
  -8   2  11         42.44         43.55         0.87 o
  -7   2  11          2.99          2.71         0.15 o
  -6   2  11         23.35         23.02         0.44 o
  -5   2  11         44.85         42.66         0.79 o
  -4   2  11        107.53        110.19         1.68 o
  -3   2  11         72.03         69.39         1.09 o
  -2   2  11         11.98         12.50         0.30 o
  -1   2  11         75.64         69.22         1.02 o
   0   2  11        183.27        179.91         2.38 o
   1   2  11         32.16         29.63         0.48 o
   2   2  11          1.19          0.92         0.15 o
   3   2  11         46.64         47.34         0.79 o
   4   2  11         22.34         23.72         0.45 o
   5   2  11          4.02          4.26         0.19 o
   6   2  11          0.99          1.26         0.20 o
 -10   3  11         20.78         20.27         0.73 o
  -9   3  11         21.35         20.41         0.36 o
  -8   3  11         51.83         50.86         0.81 o
  -7   3  11         27.35         30.08         0.45 o
  -6   3  11         14.92         16.21         0.31 o
  -5   3  11         85.76         89.39         1.26 o
  -4   3  11        194.98        194.84         2.81 o
  -3   3  11         56.09         55.28         0.86 o
  -2   3  11          9.14         10.02         0.26 o
  -1   3  11          2.34          2.11         0.16 o
   0   3  11          9.25         11.82         0.25 o
   1   3  11         49.55         47.24         0.65 o
   2   3  11         24.11         22.76         0.36 o
   3   3  11          7.89          5.59         0.21 o
   4   3  11          0.64          0.92         0.15 o
   5   3  11          7.89          6.40         0.22 o
  -8   4  11         12.83         10.76         0.30 o
  -7   4  11         12.84         12.21         0.31 o
  -6   4  11         15.27         13.81         0.31 o
  -5   4  11          3.94          5.72         0.23 o
  -4   4  11         18.60         18.51         0.37 o
  -3   4  11         29.12         28.16         0.55 o
  -2   4  11          1.85          1.06         0.15 o
  -1   4  11         21.12         21.11         0.59 o
   0   4  11        126.92        128.98         2.20 o
   1   4  11         51.76         54.64         1.37 o
   2   4  11         32.16         31.09         0.59 o
   3   4  11         56.88         56.08         2.01 o
  -4   5  11          7.78          7.03         0.39 o
  -3   5  11          5.80          4.07         0.28 o
  -2   5  11          5.13          5.91         0.36 o
  -1   5  11         14.89         14.10         0.57 o
   0   5  11          0.09         -0.18         0.24 o
  -7  -4  12          8.47          8.44         0.47 o
  -6  -4  12         15.27         16.36         0.60 o
  -5  -4  12         19.32         19.51         0.72 o
  -4  -4  12          1.00          1.01         0.21 o
  -3  -4  12          6.91          6.66         0.43 o
  -2  -4  12          9.32          8.31         0.44 o
  -1  -4  12         33.71         41.92         2.21 o
   0  -4  12         16.22         15.98         1.03 o
   1  -4  12         15.84         14.76         0.90 o
  -8  -3  12          4.80          4.93         0.39 o
  -7  -3  12         48.42         63.45         2.00 o
  -6  -3  12         75.92         85.36         3.32 o
  -5  -3  12         20.28         23.88         0.89 o
  -4  -3  12         26.65         30.02         1.05 o
  -3  -3  12         31.48         34.53         1.82 o
  -2  -3  12          7.70          7.80         0.58 o
  -1  -3  12          2.58          4.28         0.29 o
   0  -3  12          8.71          9.23         0.46 o
   1  -3  12          3.50          4.52         0.30 o
   2  -3  12         69.50         73.94         1.97 o
   3  -3  12         21.55         24.12         0.75 o
 -10  -2  12          4.58          5.64         0.58 o
  -9  -2  12         21.20         21.90         1.77 o
  -8  -2  12         15.97         17.61         0.88 o
  -7  -2  12          5.05          5.95         0.41 o
  -6  -2  12         13.35         11.92         0.53 o
  -5  -2  12          4.78          5.63         0.48 o
  -4  -2  12          4.25          5.39         0.30 o
  -3  -2  12          3.26          3.76         0.29 o
  -2  -2  12         61.76         61.25         1.63 o
  -1  -2  12        106.74        100.26         2.94 o
   0  -2  12        104.98        103.97         2.75 o
   1  -2  12         24.48         25.89         1.01 o
   2  -2  12          6.96          6.57         0.36 o
   3  -2  12          8.06          6.91         0.45 o
   4  -2  12          5.70          5.20         0.35 o
 -10  -1  12          1.96          1.61         0.20 o
  -9  -1  12         19.15         20.37         1.02 o
  -8  -1  12          4.75          4.27         0.22 o
  -7  -1  12          8.76          7.87         0.36 o
  -6  -1  12         58.32         59.22         1.30 o
  -5  -1  12        214.92        225.09         4.68 o
  -4  -1  12         24.90         25.01         0.64 o
  -3  -1  12         32.58         30.86         0.76 o
  -2  -1  12         23.88         25.43         0.80 o
  -1  -1  12         16.01         14.84         0.56 o
   0  -1  12         34.60         34.67         0.82 o
   1  -1  12         41.04         42.49         1.09 o
   2  -1  12         13.45         13.90         0.47 o
   3  -1  12         47.04         46.63         1.51 o
   4  -1  12          4.37          3.99         0.55 o
   5  -1  12          8.48          8.06         0.55 o
 -11   0  12          0.06         -0.08         0.16 o
 -10   0  12          8.30          7.83         0.47 o
  -9   0  12         22.30         20.61         1.16 o
  -8   0  12          0.60          0.88         0.22 o
  -7   0  12          0.32          0.79         0.16 o
  -6   0  12         25.68         24.68         0.72 o
  -5   0  12         96.25         88.15         4.26 o
  -4   0  12         53.26         52.18         1.90 o
  -3   0  12         66.26         57.88         1.40 o
  -2   0  12          0.77          0.99         0.18 o
  -1   0  12        250.82        238.15         8.80 o
   0   0  12          3.84          3.86         0.18 o
   1   0  12          0.28          0.48         0.16 o
   2   0  12         21.89         23.54         0.49 o
   3   0  12         42.33         45.21         0.92 o
   4   0  12         57.47         56.29         2.02 o
   5   0  12         27.19         25.31         0.80 o
 -10   1  12          2.18          1.84         0.20 o
  -9   1  12         18.62         18.69         0.45 o
  -8   1  12          4.69          3.17         0.18 o
  -7   1  12          8.87          7.28         0.38 o
  -6   1  12         58.62         55.01         1.27 o
  -5   1  12        215.50        214.18         3.66 o
  -4   1  12         24.78         23.20         0.51 o
  -3   1  12         32.35         27.45         0.57 o
  -2   1  12         23.94         23.07         0.49 o
  -1   1  12         15.69         14.13         0.42 o
   0   1  12         34.95         30.54         0.56 o
   1   1  12         40.85         43.71         0.80 o
   2   1  12         13.29         11.59         0.33 o
   3   1  12         46.90         45.56         1.16 o
   4   1  12          4.33          3.53         0.17 o
   5   1  12          8.44          8.39         0.29 o
 -10   2  12          4.55          4.22         0.38 o
  -9   2  12         21.14         19.06         0.55 o
  -8   2  12         15.84         16.00         0.39 o
  -7   2  12          5.06          4.50         0.22 o
  -6   2  12         13.63         12.26         0.32 o
  -5   2  12          4.82          5.52         0.23 o
  -4   2  12          4.27          4.28         0.20 o
  -3   2  12          3.12          3.06         0.15 o
  -2   2  12         61.77         63.88         0.93 o
  -1   2  12        106.58        104.74         1.49 o
   0   2  12        103.94         98.61         1.38 o
   1   2  12         24.49         26.26         0.42 o
   2   2  12          6.84          6.15         0.21 o
   3   2  12          8.01          7.60         0.25 o
   4   2  12          5.61          4.85         0.20 o
  -8   3  12          4.94          4.30         0.17 o
  -7   3  12         48.07         51.51         0.77 o
  -6   3  12         75.92         79.34         1.16 o
  -5   3  12         20.22         19.00         0.35 o
  -4   3  12         26.91         28.00         0.48 o
  -3   3  12         31.55         34.22         0.58 o
  -2   3  12          7.64          7.74         0.23 o
  -1   3  12          2.55          3.58         0.15 o
   0   3  12          8.75          9.42         0.23 o
   1   3  12          3.60          4.31         0.15 o
   2   3  12         69.55         66.28         1.02 o
   3   3  12         21.33         22.77         0.42 o
  -6   4  12         15.02         13.44         0.41 o
  -5   4  12         19.01         16.08         0.38 o
  -4   4  12          0.97          1.17         0.14 o
  -3   4  12          6.86          7.30         0.24 o
  -2   4  12          9.40          7.89         0.24 o
  -1   4  12         33.91         36.28         1.15 o
   0   4  12         16.46         13.65         0.68 o
   1   4  12         15.60         12.18         0.39 o
  -7  -3  13         24.02         25.32         0.90 o
  -6  -3  13         23.05         24.36         0.84 o
  -5  -3  13          0.74          0.64         0.24 o
  -4  -3  13         18.15         18.35         0.78 o
  -3  -3  13         31.37         36.64         0.98 o
  -2  -3  13          5.04          4.26         0.30 o
  -1  -3  13         14.32         16.51         0.80 o
   0  -3  13         37.62         37.71         1.34 o
   1  -3  13         16.14         14.82         0.84 o
  -8  -2  13          4.00          3.91         0.26 o
  -7  -2  13         38.82         45.66         1.22 o
  -6  -2  13         27.52         28.09         0.82 o
  -5  -2  13         37.41         45.18         1.22 o
  -4  -2  13         22.60         24.91         0.74 o
  -3  -2  13         20.46         21.97         0.67 o
  -2  -2  13         12.70         12.61         0.46 o
  -1  -2  13          5.36          5.04         0.30 o
   0  -2  13         25.45         26.40         1.01 o
   1  -2  13         13.53         13.41         0.53 o
   2  -2  13         60.94         63.57         1.99 o
   3  -2  13          8.90         10.48         0.43 o
  -9  -1  13         14.26         13.76         1.22 o
  -8  -1  13          3.80          3.14         0.19 o
  -7  -1  13         22.97         24.78         0.65 o
  -6  -1  13          0.61          0.46         0.21 o
  -5  -1  13          5.29          5.80         0.34 o
  -4  -1  13         27.08         24.36         0.87 o
  -3  -1  13         35.30         34.20         1.13 o
  -2  -1  13         41.95         39.12         1.26 o
  -1  -1  13          0.28         -0.03         0.22 o
   0  -1  13         51.60         56.62         1.42 o
   1  -1  13         14.04         15.34         0.51 o
   2  -1  13          0.73          0.41         0.14 o
   3  -1  13         28.25         23.92         1.65 o
 -10   0  13         29.65         30.29         1.45 o
  -9   0  13          2.67          3.46         0.30 o
  -8   0  13          1.45          2.84         0.19 o
  -7   0  13          4.56          1.69         0.19 o
  -6   0  13          6.26          7.05         0.31 o
  -5   0  13          0.26          0.43         0.17 o
  -4   0  13         13.02         16.11         0.39 o
  -3   0  13          1.31          0.73         0.16 o
  -2   0  13          0.92          1.30         0.17 o
  -1   0  13         72.68         72.57         1.72 o
   0   0  13          0.56          0.57         0.13 o
   1   0  13          7.39          8.42         0.25 o
   2   0  13          8.36          7.47         0.31 o
   3   0  13         14.27         14.44         0.42 o
   4   0  13          0.00         -0.04         0.13 o
  -9   1  13         13.84         12.71         0.31 o
  -8   1  13          3.88          3.11         0.23 o
  -7   1  13         22.74         22.93         0.72 o
  -6   1  13          0.54          0.38         0.13 o
  -5   1  13          4.85          4.36         0.25 o
  -4   1  13         27.51         24.50         0.61 o
  -3   1  13         35.44         31.24         0.67 o
  -2   1  13         41.77         38.95         0.77 o
  -1   1  13          0.23          0.28         0.13 o
   0   1  13         52.08         52.69         0.94 o
   1   1  13         13.88         15.29         0.35 o
   2   1  13          0.79          0.54         0.13 o
   3   1  13         28.19         25.11         0.85 o
  -9   2  13         85.18         89.48         2.61 o
  -8   2  13          3.96          3.31         0.15 o
  -7   2  13         38.74         39.42         0.72 o
  -6   2  13         27.55         25.90         0.51 o
  -5   2  13         37.48         42.50         0.78 o
  -4   2  13         22.85         23.66         0.45 o
  -3   2  13         20.24         20.71         0.41 o
  -2   2  13         12.71         11.27         0.29 o
  -1   2  13          5.35          3.84         0.17 o
   0   2  13         25.73         24.84         0.48 o
   1   2  13         13.52         12.00         0.37 o
   2   2  13         60.81         55.14         0.97 o
   3   2  13          8.86          7.88         0.68 o
  -7   3  13         24.26         23.45         0.76 o
  -6   3  13         22.66         19.05         0.34 o
  -5   3  13          0.72          0.50         0.09 o
  -4   3  13         18.32         16.24         0.31 o
  -3   3  13         31.53         36.50         0.59 o
  -2   3  13          4.92          3.95         0.15 o
  -1   3  13         14.54         17.45         0.31 o
   0   3  13         37.89         35.80         0.67 o
   1   3  13         16.51         16.73         0.66 o
  -6  -2  14         13.40         11.52         0.48 o
  -5  -2  14         25.69         28.72         0.92 o
  -4  -2  14         11.00         12.13         0.79 o
  -3  -2  14          7.58          9.22         0.43 o
  -2  -2  14          8.39          8.72         0.39 o
  -1  -2  14          9.10         10.04         0.42 o
   0  -2  14          7.70          7.22         0.53 o
  -8  -1  14         38.46         40.81         1.90 o
  -7  -1  14         24.56         26.34         1.38 o
  -6  -1  14         23.95         23.48         1.89 o
  -5  -1  14         69.67         77.56         3.59 o
  -4  -1  14          7.92          6.24         0.43 o
  -3  -1  14         12.77         16.12         0.63 o
  -2  -1  14         45.91         53.92         1.63 o
  -1  -1  14         31.01         35.75         2.56 o
   0  -1  14          4.52          6.15         0.30 o
   1  -1  14         22.22         23.43         0.90 o
  -8   0  14         35.32         36.18         0.81 o
  -7   0  14          6.11          4.15         0.40 o
  -6   0  14         26.68         26.30         0.64 o
  -5   0  14         22.70         23.85         0.51 o
  -4   0  14          0.64          0.40         0.14 o
  -3   0  14          0.46          0.96         0.13 o
  -2   0  14          1.82          1.36         0.13 o
  -1   0  14         27.00         24.05         0.80 o
   0   0  14          0.42          0.99         0.22 o
   1   0  14          0.78          1.01         0.16 o
   2   0  14          2.42          2.74         0.24 o
  -8   1  14         38.38         37.92         1.10 o
  -7   1  14         24.77         27.30         0.83 o
  -6   1  14         23.34         20.54         0.45 o
  -5   1  14         70.34         68.27         1.54 o
  -4   1  14          7.74          6.43         0.29 o
  -3   1  14         12.50         14.53         0.29 o
  -2   1  14         45.85         48.19         0.74 o
  -1   1  14         31.69         34.98         0.58 o
   0   1  14          4.26          5.91         0.20 o
   1   1  14         22.41         22.73         0.61 o
  -7   2  14         29.40         31.93         0.77 o
  -6   2  14         13.53         12.44         0.32 o
  -5   2  14         25.94         25.54         0.49 o
  -4   2  14         11.09          9.52         0.35 o
  -3   2  14          7.57          8.38         0.23 o
  -2   2  14          8.21          7.76         0.23 o
  -1   2  14          9.08          9.13         0.23 o
   0   2  14          7.84          6.03         0.23 o
  -5  -1  15          6.78          7.59         0.42 o
  -4  -1  15          3.59          3.37         0.37 o
  -3  -1  15          0.29          0.21         0.21 o
  -2  -1  15         21.11         19.82         0.84 o
  -5   0  15         29.89         23.42         0.68 o
  -4   0  15          3.24          3.56         0.21 o
  -3   0  15          0.72          0.19         0.26 o
  -2   0  15          5.24          5.83         0.27 o
  -1   0  15          2.33          4.01         0.37 o
  -5   1  15          6.77          6.47         0.37 o
  -4   1  15          3.58          3.04         0.21 o
  -3   1  15          0.27          0.47         0.21 o
  -2   1  15         21.20         21.51         0.90 o
                                                
